# Supplementary material for: Genome-wide identification of the peanut PITP gene family and functional verification of AhSFH8 in resistance to Aspergillus flavus infection
Source: BMC Plant Biol. 2025 Nov 28;25:1661. doi: 10.1186/s12870-025-07667-4 (PMC12664188; doi:10.1186/s12870-025-07667-4)
Supplement: Supplementary file 3 — Supplementary Material 3. [file 12870_2025_7667_MOESM3_ESM.zip]

Archive with 3 entries (2 files):
- Full-Length Original Blots/Blot for Fig.7A.tiff
- Full-Length Original Blots/Descriptors of Fig.7A.tiff
- Full-Length Original Blots/
