# Supplementary material for: Genome-wide identification of the peanut PITP gene family and functional verification of AhSFH8 in resistance to Aspergillus flavus infection
Source: BMC Plant Biol. 2025 Nov 28;25:1661. doi: 10.1186/s12870-025-07667-4 (PMC12664188; doi:10.1186/s12870-025-07667-4)
Supplement: Supplementary file 4 — Supplementary Material 4. [file 12870_2025_7667_MOESM4_ESM.xlsx]

## Sheet: Table S1
Table S1 PCR primers sequence
Primer name	Primer sequence	Application
AhADH3-F	GACGCTTGGCGAGATCAACA	Internal reference gene used in RT-qPCR
AhADH3-R	AACCGGACAACCACCACATG
AhSFH8-F	ATGTCAGGCTCTGAAGGGC	AhSFH8 PCR amplification
AhSFH8-R	TTAGACCAAAATGCCAAAGTG
Q-AhSFH8-F	CATGGGTTGGATCCGCGGTAGC	AhSFH8 RT-qPCR
Q-AhSFH8-R	GAAGAAAAGGGACACACGGCC
OE-pBWA(V)HS-F	AACACGGGGGACTTTGCAACATGTCAGGCTCTGAAGGACAATGTAGTC	Construction of AhSFH8 over-expression vector
OE-pBWA(V)HS-F	TGAAGACAGAGCTAGTTACATCAACAGAATAGCCGCCTCTGCC
Note: The bolded bases are the homologous fragments of the vector

## Sheet: Table S2
Table S2 Physical locations and properties of PITP family members on A. hypogaea cv. Tifrunner genome
Gene name	Gene ID	Chromosome	Start	End	Translation direction	Theoretical pI	Molecular weight(Da)	Amino acids length	Subcellar localization
AhPATL5	arahy.Tifrunner.gnm2.ann1.BTW1U1.1	arahy.Tifrunner.gnm2.Arahy.03	117671580	117676012	-	5.14	60.1	532	cytoplasm
AhPATL10	arahy.Tifrunner.gnm2.ann1.M16IE8.1	arahy.Tifrunner.gnm2.Arahy.13	120335982	120340167	-	5.3	60.9	532	cytoplasm
AhPATL7	arahy.Tifrunner.gnm2.ann1.N9XSRA.1	arahy.Tifrunner.gnm2.Arahy.08	48844298	48849760	-	4.89	64.88	571	cytoplasm
AhPATL4	arahy.Tifrunner.gnm2.ann1.1H9F4R.1	arahy.Tifrunner.gnm2.Arahy.03	11625432	11629041	-	4.77	69.3	622	cytoplasm
AhPATL9	arahy.Tifrunner.gnm2.ann1.X2E0H1.1	arahy.Tifrunner.gnm2.Arahy.13	15295186	15298762	-	4.75	70.24	631	cytoplasm
AhPATL3	arahy.Tifrunner.gnm2.ann1.01WB0T.1	arahy.Tifrunner.gnm2.Arahy.03	11597264	11601921	+	5.02	55.3	487	cytoplasm
AhPATL6	arahy.Tifrunner.gnm2.ann1.59I0N1.1	arahy.Tifrunner.gnm2.Arahy.04	103982173	103986275	+	6.51	48.6	429	cytoplasm
AhPATL11	arahy.Tifrunner.gnm2.ann1.J5RUTR.1	arahy.Tifrunner.gnm2.Arahy.14	114470385	114474402	+	6.94	48.53	433	cytoplasm
AhPATL8	arahy.Tifrunner.gnm2.ann1.RSW7ME.1	arahy.Tifrunner.gnm2.Arahy.12	106683615	106688447	+	9.01	50.4	444	cytoplasm
AhPATL1	arahy.Tifrunner.gnm2.ann1.JB2V9G.1	arahy.Tifrunner.gnm2.Arahy.02	92445001	92449119	+	9.01	50.4	444	cytoplasm
AhPATL2	arahy.Tifrunner.gnm2.ann1.JB2V9G.2	arahy.Tifrunner.gnm2.Arahy.02	92445018	92449119	+	9.01	50.4	444	cytoplasm
AhPITP11	arahy.Tifrunner.gnm2.ann1.D9VVXL.1	arahy.Tifrunner.gnm2.Arahy.05	108930284	108938340	+	5.8	29.27	254	cytoplasm
AhPITP12	arahy.Tifrunner.gnm2.ann1.D9VVXL.2	arahy.Tifrunner.gnm2.Arahy.05	108930321	108938340	+	5.8	29.27	254	cytoplasm
AhPITP31	arahy.Tifrunner.gnm2.ann1.LXT1CN.1	arahy.Tifrunner.gnm2.Arahy.15	125189789	125197880	-	5.92	29.29	254	cytoplasm
AhPITP20	arahy.Tifrunner.gnm2.ann1.LYV1YH.1	arahy.Tifrunner.gnm2.Arahy.08	49694951	49699109	+	8.24	31.19	277	cytoplasm
AhPITP39	arahy.Tifrunner.gnm2.ann1.M0PR6E.1	arahy.Tifrunner.gnm2.Arahy.18	133537499	133542359	+	6.86	29.5	262	cytoplasm
AhPITP25	arahy.Tifrunner.gnm2.ann1.NLY2UH.1	arahy.Tifrunner.gnm2.Arahy.13	119474496	119481128	-	8.97	37.31	323	cytoplasm
AhPITP7	arahy.Tifrunner.gnm2.ann1.RQM5G4.1	arahy.Tifrunner.gnm2.Arahy.03	117013555	117018202	-	8.8	36.94	320	cytoplasm
AhPITP4	arahy.Tifrunner.gnm2.ann1.T968NY.1	arahy.Tifrunner.gnm2.Arahy.03	42438506	42442801	-	9.09	31.2	270	cytoplasm
AhPITP6	arahy.Tifrunner.gnm2.ann1.T968NY.3	arahy.Tifrunner.gnm2.Arahy.03	42438506	42442932	-	9.09	31.2	270	cytoplasm
AhPITP5	arahy.Tifrunner.gnm2.ann1.T968NY.2	arahy.Tifrunner.gnm2.Arahy.03	42438506	42442702	-	9.7	41.87	365	cytoplasm
AhPITP2	arahy.Tifrunner.gnm2.ann1.2X5BV9.1	arahy.Tifrunner.gnm2.Arahy.01	76195668	76200561	-	9.05	38.26	337	cytoplasm
AhPITP40	arahy.Tifrunner.gnm2.ann1.9L10M3.1	arahy.Tifrunner.gnm2.Arahy.18	134887108	134891699	-	8.88	31.24	270	cytoplasm
AhPITP34	arahy.Tifrunner.gnm2.ann1.4S1Z6L.1	arahy.Tifrunner.gnm2.Arahy.17	58196893	58204511	+	5.84	39.1	338	cytoplasm
AhPITP16	arahy.Tifrunner.gnm2.ann1.K0LQZB.1	arahy.Tifrunner.gnm2.Arahy.07	56827769	56834896	-	5.76	39.5	338	cytoplasm
AhPITP35	arahy.Tifrunner.gnm2.ann1.FTVA6C.1	arahy.Tifrunner.gnm2.Arahy.17	128496684	128498612	-	5.82	31.31	271	cytoplasm
AhPITP17	arahy.Tifrunner.gnm2.ann1.J2GFEF.1	arahy.Tifrunner.gnm2.Arahy.08	12546662	12549550	-	6.98	26.63	231	cytoplasm
AhPITP32	arahy.Tifrunner.gnm2.ann1.P0KEMF.1	arahy.Tifrunner.gnm2.Arahy.16	150781686	150784619	+	7.1	33.19	283	cytoplasm
AhPITP14	arahy.Tifrunner.gnm2.ann1.U4QIQ0.1	arahy.Tifrunner.gnm2.Arahy.06	118514727	118517660	+	7.1	33.19	283	cytoplasm
AhPITP28	arahy.Tifrunner.gnm2.ann1.DYU645.1	arahy.Tifrunner.gnm2.Arahy.15	10906523	10908899	+	5.83	26.9	227	cytoplasm
AhPITP9	arahy.Tifrunner.gnm2.ann1.TJQ42N.1	arahy.Tifrunner.gnm2.Arahy.05	10404998	10407791	+	7.13	34.24	295	cytoplasm
AhPITP18	arahy.Tifrunner.gnm2.ann1.68QIGD.1	arahy.Tifrunner.gnm2.Arahy.08	42657415	42662448	-	8.9	29.24	250	cytoplasm
AhPITP19	arahy.Tifrunner.gnm2.ann1.68QIGD.2	arahy.Tifrunner.gnm2.Arahy.08	42657415	42660789	-	8.25	28.65	247	cytoplasm
AhPITP38	arahy.Tifrunner.gnm2.ann1.A25KZS.3	arahy.Tifrunner.gnm2.Arahy.18	119832077	119837135	-	7.07	34.4	296	cytoplasm
AhPITP36	arahy.Tifrunner.gnm2.ann1.A25KZS.1	arahy.Tifrunner.gnm2.Arahy.18	119832077	119837135	-	8.88	41.58	363	cytoplasm
AhPITP37	arahy.Tifrunner.gnm2.ann1.A25KZS.2	arahy.Tifrunner.gnm2.Arahy.18	119832077	119837129	-	7.07	34.4	296	cytoplasm
AhPITP29	arahy.Tifrunner.gnm2.ann1.6SSG9H.1	arahy.Tifrunner.gnm2.Arahy.15	19956858	19960473	+	9.93	48.2	425	cytoplasm
AhPITP30	arahy.Tifrunner.gnm2.ann1.6SSG9H.2	arahy.Tifrunner.gnm2.Arahy.15	19956858	19959558	+	9.93	48.2	425	cytoplasm
AhPITP10	arahy.Tifrunner.gnm2.ann1.KTSS0P.1	arahy.Tifrunner.gnm2.Arahy.05	37519395	37522550	-	9.93	47.64	421	cytoplasm
AhPITP21	arahy.Tifrunner.gnm2.ann1.K10YKQ.1	arahy.Tifrunner.gnm2.Arahy.09	110806240	110809949	+	9.74	46.52	411	cytoplasm
AhPITP41	arahy.Tifrunner.gnm2.ann1.X5EF0Z.1	arahy.Tifrunner.gnm2.Arahy.19	157887081	157890949	-	9.72	44.68	395	cytoplasm
AhPITP42	arahy.Tifrunner.gnm2.ann1.X5EF0Z.2	arahy.Tifrunner.gnm2.Arahy.19	157887104	157890949	-	9.72	44.68	395	cytoplasm
AhPITP33	arahy.Tifrunner.gnm2.ann1.TLHP2Z.1	arahy.Tifrunner.gnm2.Arahy.17	1411350	1414616	+	8.85	38.61	334	cytoplasm
AhPITP15	arahy.Tifrunner.gnm2.ann1.034NP2.1	arahy.Tifrunner.gnm2.Arahy.07	1298525	1301985	-	7.11	39.69	346	cytoplasm
AhPITP1	arahy.Tifrunner.gnm2.ann1.ZWND97.1	arahy.Tifrunner.gnm2.Arahy.01	4165836	4170097	-	8.33	37.34	329	cytoplasm
AhPITP22	arahy.Tifrunner.gnm2.ann1.GPG5NB.1	arahy.Tifrunner.gnm2.Arahy.11	7844855	7849478	+	8.38	36.48	321	cytoplasm
AhPITP8	arahy.Tifrunner.gnm2.ann1.Q4EYD3.1	arahy.Tifrunner.gnm2.Arahy.04	7114892	7122994	+	6.14	38.24	336	cytoplasm
AhPITP26	arahy.Tifrunner.gnm2.ann1.QA7E3W.1	arahy.Tifrunner.gnm2.Arahy.14	8557325	8565383	+	6.14	38.25	336	cytoplasm
AhPITP3	arahy.Tifrunner.gnm2.ann1.IS81NZ.1	arahy.Tifrunner.gnm2.Arahy.01	104861923	104865265	-	8.1	37.86	334	cytoplasm
AhPITP23	arahy.Tifrunner.gnm2.ann1.I68MR0.1	arahy.Tifrunner.gnm2.Arahy.11	135682475	135689605	+	8.1	37.86	334	cytoplasm
AhPITP24	arahy.Tifrunner.gnm2.ann1.I68MR0.2	arahy.Tifrunner.gnm2.Arahy.11	135682475	135686441	+	8.1	37.86	334	cytoplasm
AhPITP13	arahy.Tifrunner.gnm2.ann1.05VQ85.1	arahy.Tifrunner.gnm2.Arahy.06	103793288	103795323	-	5.68	29.93	269	cytoplasm
AhPITP27	arahy.Tifrunner.gnm2.ann1.9RDP1W.1	arahy.Tifrunner.gnm2.Arahy.14	123449755	123455217	-	9.07	32.28	295	cytoplasm
AhSFH2	arahy.Tifrunner.gnm2.ann1.AK0AS1.1	arahy.Tifrunner.gnm2.Arahy.01	11106806	11113749	-	6.7	79.75	698	cytoplasm
AhSFH18	arahy.Tifrunner.gnm2.ann1.XY5MMJ.1	arahy.Tifrunner.gnm2.Arahy.11	595231	600650	+	8.22	71.35	624	cytoplasm
AhSFH28	arahy.Tifrunner.gnm2.ann1.E2N38F.1	arahy.Tifrunner.gnm2.Arahy.19	267015	272130	+	8.02	74.78	645	cytoplasm
AhSFH29	arahy.Tifrunner.gnm2.ann1.E2N38F.2	arahy.Tifrunner.gnm2.Arahy.19	267039	272130	+	8.02	74.78	645	cytoplasm
AhSFH10	arahy.Tifrunner.gnm2.ann1.HTAW4M.4	arahy.Tifrunner.gnm2.Arahy.05	115544723	115549885	-	6.42	77.68	673	cytoplasm
AhSFH8	arahy.Tifrunner.gnm2.ann1.HTAW4M.2	arahy.Tifrunner.gnm2.Arahy.05	115544723	115549839	-	6.42	77.68	673	cytoplasm
AhSFH9	arahy.Tifrunner.gnm2.ann1.HTAW4M.3	arahy.Tifrunner.gnm2.Arahy.05	115544723	115549813	-	6.42	77.68	673	cytoplasm
AhSFH24	arahy.Tifrunner.gnm2.ann1.7VHQ3C.1	arahy.Tifrunner.gnm2.Arahy.16	32323284	32324827	+	8.99	20.29	176	cytoplasm
AhSFH30	arahy.Tifrunner.gnm2.ann1.T93FPN.1	arahy.Tifrunner.gnm2.Arahy.20	18398972	18399940	+	8.68	15.45	140	cytoplasm
AhSFH31	arahy.Tifrunner.gnm2.ann1.CWF9S7.1	arahy.Tifrunner.gnm2.Arahy.20	23598350	23602979	+	8.58	20.74	181	cytoplasm
AhSFH22	arahy.Tifrunner.gnm2.ann1.LRE7SL.1	arahy.Tifrunner.gnm2.Arahy.15	15177555	15180690	-	8.89	58.3	511	cytoplasm
AhSFH6	arahy.Tifrunner.gnm2.ann1.VE75EM.1	arahy.Tifrunner.gnm2.Arahy.05	42743037	42746018	+	7.59	50.3	445	cytoplasm
AhSFH7	arahy.Tifrunner.gnm2.ann1.VE75EM.2	arahy.Tifrunner.gnm2.Arahy.05	42743037	42745866	+	7.59	50.3	445	cytoplasm
AhSFH1	arahy.Tifrunner.gnm2.ann1.F9GD1P.1	arahy.Tifrunner.gnm2.Arahy.01	1250506	1257529	+	8.95	59	517	cytoplasm
AhSFH19	arahy.Tifrunner.gnm2.ann1.Y4KAES.1	arahy.Tifrunner.gnm2.Arahy.11	14550940	14557050	-	9.07	64.13	564	cytoplasm
AhSFH5	arahy.Tifrunner.gnm2.ann1.TCBQ1E.1	arahy.Tifrunner.gnm2.Arahy.05	11357265	11360673	+	8.72	72.92	648	cytoplasm
AhSFH25	arahy.Tifrunner.gnm2.ann1.79SKS8.1	arahy.Tifrunner.gnm2.Arahy.17	63719182	63723922	+	9.17	65.91	578	cytoplasm
AhSFH14	arahy.Tifrunner.gnm2.ann1.CEQ98G.1	arahy.Tifrunner.gnm2.Arahy.07	55228986	55233685	-	9.11	66.55	583	cytoplasm
AhSFH4	arahy.Tifrunner.gnm2.ann1.2PS7IJ.1	arahy.Tifrunner.gnm2.Arahy.03	6858078	6860875	-	6.59	50.57	438	cytoplasm
AhSFH20	arahy.Tifrunner.gnm2.ann1.VIQ68K.1	arahy.Tifrunner.gnm2.Arahy.13	7673644	7678083	+	6.57	64.39	558	cytoplasm
AhSFH17	arahy.Tifrunner.gnm2.ann1.B97H03.1	arahy.Tifrunner.gnm2.Arahy.10	117049578	117051228	-	5.84	32.11	278	cytoplasm
AhSFH32	arahy.Tifrunner.gnm2.ann1.UV5URX.1	arahy.Tifrunner.gnm2.Arahy.20	143842709	143844668	-	6.09	32.11	278	cytoplasm
AhSFH11	arahy.Tifrunner.gnm2.ann1.VU46U9.1	arahy.Tifrunner.gnm2.Arahy.06	17902161	17907520	-	8.69	69.63	612	cytoplasm
AhSFH12	arahy.Tifrunner.gnm2.ann1.VU46U9.2	arahy.Tifrunner.gnm2.Arahy.06	17902177	17907520	-	8.62	74.27	652	cytoplasm
AhSFH23	arahy.Tifrunner.gnm2.ann1.RW76Q0.1	arahy.Tifrunner.gnm2.Arahy.16	1210221	1215808	+	8.76	71.12	624	cytoplasm
AhSFH27	arahy.Tifrunner.gnm2.ann1.6TH6CL.1	arahy.Tifrunner.gnm2.Arahy.17	113510566	113514151	+	6.7	67.1	594	cytoplasm
AhSFH15	arahy.Tifrunner.gnm2.ann1.L5JYGR.1	arahy.Tifrunner.gnm2.Arahy.08	924933	928877	-	6.7	66.18	584	cytoplasm
AhSFH13	arahy.Tifrunner.gnm2.ann1.E288MN.1	arahy.Tifrunner.gnm2.Arahy.07	55212161	55213968	+	8.8	40.9	356	cytoplasm
AhSFH26	arahy.Tifrunner.gnm2.ann1.GNAV0B.1	arahy.Tifrunner.gnm2.Arahy.17	63770064	63774229	-	6.77	64.18	565	cytoplasm
AhSFH16	arahy.Tifrunner.gnm2.ann1.N5AADL.1	arahy.Tifrunner.gnm2.Arahy.10	63466560	63467950	+	8.72	21.39	179	cytoplasm
AhSFH21	arahy.Tifrunner.gnm2.ann1.CN4LCL.1	arahy.Tifrunner.gnm2.Arahy.13	7678149	7683740	-	8.82	71.16	627	cytoplasm
AhSFH3	arahy.Tifrunner.gnm2.ann1.LU4RHL.1	arahy.Tifrunner.gnm2.Arahy.03	6852239	6859582	+	8.82	71.16	627	cytoplasm

## Sheet: Table S3
Table S3 Unigene list and classification of PITP genes in A. hypogaea cv. Tifrunner
Subfamily	Gene ID	Conserved domain
PATL subfamily	arahy.Tifrunner.gnm2.ann1.BTW1U1.1	SEC14 domain	GOLD domain
	arahy.Tifrunner.gnm2.ann1.M16IE8.1	SEC14 domain	GOLD domain
	arahy.Tifrunner.gnm2.ann1.N9XSRA.1	SEC14 domain	GOLD domain
	arahy.Tifrunner.gnm2.ann1.1H9F4R.1	SEC14 domain	GOLD domain
	arahy.Tifrunner.gnm2.ann1.X2E0H1.1	SEC14 domain	GOLD domain
	arahy.Tifrunner.gnm2.ann1.01WB0T.1	SEC14 domain	GOLD domain
	arahy.Tifrunner.gnm2.ann1.59I0N1.1	SEC14 domain	GOLD domain
	arahy.Tifrunner.gnm2.ann1.J5RUTR.1	SEC14 domain	GOLD domain
	arahy.Tifrunner.gnm2.ann1.RSW7ME.1	SEC14 domain	GOLD domain
	arahy.Tifrunner.gnm2.ann1.JB2V9G.1	SEC14 domain	GOLD domain
	arahy.Tifrunner.gnm2.ann1.JB2V9G.2	SEC14 domain	GOLD domain
PITP subfamily	arahy.Tifrunner.gnm2.ann1.D9VVXL.1	SEC14 domain
	arahy.Tifrunner.gnm2.ann1.D9VVXL.2	SEC14 domain
	arahy.Tifrunner.gnm2.ann1.LXT1CN.1	SEC14 domain
	arahy.Tifrunner.gnm2.ann1.LYV1YH.1	SEC14 domain
	arahy.Tifrunner.gnm2.ann1.M0PR6E.1	SEC14 domain
	arahy.Tifrunner.gnm2.ann1.NLY2UH.1	SEC14 domain
	arahy.Tifrunner.gnm2.ann1.RQM5G4.1	SEC14 domain
	arahy.Tifrunner.gnm2.ann1.T968NY.1	SEC14 domain
	arahy.Tifrunner.gnm2.ann1.T968NY.3	SEC14 domain
	arahy.Tifrunner.gnm2.ann1.T968NY.2	SEC14 domain
	arahy.Tifrunner.gnm2.ann1.2X5BV9.1	SEC14 domain
	arahy.Tifrunner.gnm2.ann1.9L10M3.1	SEC14 domain
	arahy.Tifrunner.gnm2.ann1.4S1Z6L.1	SEC14 domain
	arahy.Tifrunner.gnm2.ann1.K0LQZB.1	SEC14 domain
	arahy.Tifrunner.gnm2.ann1.FTVA6C.1	SEC14 domain
	arahy.Tifrunner.gnm2.ann1.J2GFEF.1	SEC14 domain
	arahy.Tifrunner.gnm2.ann1.P0KEMF.1	SEC14 domain
	arahy.Tifrunner.gnm2.ann1.U4QIQ0.1	SEC14 domain
	arahy.Tifrunner.gnm2.ann1.DYU645.1	SEC14 domain
	arahy.Tifrunner.gnm2.ann1.TJQ42N.1	SEC14 domain
	arahy.Tifrunner.gnm2.ann1.68QIGD.1	SEC14 domain
	arahy.Tifrunner.gnm2.ann1.68QIGD.2	SEC14 domain
	arahy.Tifrunner.gnm2.ann1.A25KZS.3	SEC14 domain
	arahy.Tifrunner.gnm2.ann1.A25KZS.1	SEC14 domain
	arahy.Tifrunner.gnm2.ann1.A25KZS.2	SEC14 domain
	arahy.Tifrunner.gnm2.ann1.6SSG9H.1	SEC14 domain
	arahy.Tifrunner.gnm2.ann1.6SSG9H.2	SEC14 domain
	arahy.Tifrunner.gnm2.ann1.KTSS0P.1	SEC14 domain
	arahy.Tifrunner.gnm2.ann1.K10YKQ.1	SEC14 domain
	arahy.Tifrunner.gnm2.ann1.X5EF0Z.1	SEC14 domain
	arahy.Tifrunner.gnm2.ann1.X5EF0Z.2	SEC14 domain
	arahy.Tifrunner.gnm2.ann1.TLHP2Z.1	SEC14 domain
	arahy.Tifrunner.gnm2.ann1.034NP2.1	SEC14 domain
	arahy.Tifrunner.gnm2.ann1.ZWND97.1	SEC14 domain
	arahy.Tifrunner.gnm2.ann1.GPG5NB.1	SEC14 domain
	arahy.Tifrunner.gnm2.ann1.Q4EYD3.1	SEC14 domain
	arahy.Tifrunner.gnm2.ann1.QA7E3W.1	SEC14 domain
	arahy.Tifrunner.gnm2.ann1.IS81NZ.1	SEC14 domain
	arahy.Tifrunner.gnm2.ann1.I68MR0.1	SEC14 domain
	arahy.Tifrunner.gnm2.ann1.I68MR0.2	SEC14 domain
	arahy.Tifrunner.gnm2.ann1.05VQ85.1	SEC14 domain
	arahy.Tifrunner.gnm2.ann1.9RDP1W.1	SEC14 domain
SFH subfamily	arahy.Tifrunner.gnm2.ann1.AK0AS1.1	SEC14 domain	Nodulin domain
	arahy.Tifrunner.gnm2.ann1.XY5MMJ.1	SEC14 domain	Nodulin domain
	arahy.Tifrunner.gnm2.ann1.E2N38F.1	SEC14 domain	Nodulin domain
	arahy.Tifrunner.gnm2.ann1.E2N38F.2	SEC14 domain	Nodulin domain
	arahy.Tifrunner.gnm2.ann1.HTAW4M.4	SEC14 domain	Nodulin domain
	arahy.Tifrunner.gnm2.ann1.HTAW4M.2	SEC14 domain	Nodulin domain
	arahy.Tifrunner.gnm2.ann1.HTAW4M.3	SEC14 domain	Nodulin domain
	arahy.Tifrunner.gnm2.ann1.7VHQ3C.1	SEC14 domain
	arahy.Tifrunner.gnm2.ann1.T93FPN.1	SEC14 domain
	arahy.Tifrunner.gnm2.ann1.CWF9S7.1	SEC14 domain
	arahy.Tifrunner.gnm2.ann1.LRE7SL.1	SEC14 domain
	arahy.Tifrunner.gnm2.ann1.VE75EM.1	SEC14 domain
	arahy.Tifrunner.gnm2.ann1.VE75EM.2	SEC14 domain
	arahy.Tifrunner.gnm2.ann1.F9GD1P.1	SEC14 domain	Nodulin domain
	arahy.Tifrunner.gnm2.ann1.Y4KAES.1	SEC14 domain	Nodulin domain
	arahy.Tifrunner.gnm2.ann1.TCBQ1E.1	SEC14 domain	Nodulin domain
	arahy.Tifrunner.gnm2.ann1.79SKS8.1	SEC14 domain	Nodulin domain
	arahy.Tifrunner.gnm2.ann1.CEQ98G.1	SEC14 domain	Nodulin domain
	arahy.Tifrunner.gnm2.ann1.2PS7IJ.1	SEC14 domain	Nodulin domain
	arahy.Tifrunner.gnm2.ann1.VIQ68K.1	SEC14 domain	Nodulin domain
	arahy.Tifrunner.gnm2.ann1.B97H03.1	SEC14 domain
	arahy.Tifrunner.gnm2.ann1.UV5URX.1	SEC14 domain
	arahy.Tifrunner.gnm2.ann1.VU46U9.1	SEC14 domain	Nodulin domain
	arahy.Tifrunner.gnm2.ann1.VU46U9.2	SEC14 domain	Nodulin domain
	arahy.Tifrunner.gnm2.ann1.RW76Q0.1	SEC14 domain	Nodulin domain
	arahy.Tifrunner.gnm2.ann1.6TH6CL.1	SEC14 domain	Nodulin domain
	arahy.Tifrunner.gnm2.ann1.L5JYGR.1	SEC14 domain	Nodulin domain
	arahy.Tifrunner.gnm2.ann1.E288MN.1	SEC14 domain
	arahy.Tifrunner.gnm2.ann1.GNAV0B.1	SEC14 domain	Nodulin domain
	arahy.Tifrunner.gnm2.ann1.N5AADL.1	SEC14 domain
	arahy.Tifrunner.gnm2.ann1.CN4LCL.1	SEC14 domain	Nodulin domain
	arahy.Tifrunner.gnm2.ann1.LU4RHL.1	SEC14 domain	Nodulin domain

## Sheet: Table S4
Table S4 Duplicated gene pairs of AhPITPs
Duplication	PeanutBase Locus Identifier	Gene name	PeanutBase Locus Identifier	Gene name
Segmental	arahy.Tifrunner.gnm2.ann1.JB2V9G.1	AhPATL1	arahy.Tifrunner.gnm2.ann1.59I0N1.1	AhPATL6
	arahy.Tifrunner.gnm2.ann1.BTW1U1.1	AhPATL5	arahy.Tifrunner.gnm2.ann1.M16IE8.1	AhPATL10
	arahy.Tifrunner.gnm2.ann1.59I0N1.1	AhPATL6	arahy.Tifrunner.gnm2.ann1.RSW7ME.1	AhPATL8
	arahy.Tifrunner.gnm2.ann1.59I0N1.1	AhPATL6	arahy.Tifrunner.gnm2.ann1.JB2V9G.1	AhPATL1
	arahy.Tifrunner.gnm2.ann1.RSW7ME.1	AhPATL8	arahy.Tifrunner.gnm2.ann1.J5RUTR.1	AhPATL11
	arahy.Tifrunner.gnm2.ann1.RSW7ME.1	AhPATL8	arahy.Tifrunner.gnm2.ann1.JB2V9G.1	AhPATL1
	arahy.Tifrunner.gnm2.ann1.J5RUTR.1	AhPATL11	arahy.Tifrunner.gnm2.ann1.JB2V9G.1	AhPATL1
	arahy.Tifrunner.gnm2.ann1.ZWND97.1	AhPITP1	arahy.Tifrunner.gnm2.ann1.034NP2.1	AhPITP15
	arahy.Tifrunner.gnm2.ann1.IS81NZ.1	AhPITP3	arahy.Tifrunner.gnm2.ann1.I68MR0.2	AhPITP24
	arahy.Tifrunner.gnm2.ann1.RQM5G4.1	AhPITP7	arahy.Tifrunner.gnm2.ann1.NLY2UH.1	AhPITP25
	arahy.Tifrunner.gnm2.ann1.Q4EYD3.1	AhPITP8	arahy.Tifrunner.gnm2.ann1.QA7E3W.1	AhPITP26
	arahy.Tifrunner.gnm2.ann1.TJQ42N.1	AhPITP9	arahy.Tifrunner.gnm2.ann1.DYU645.1	AhPITP28
	arahy.Tifrunner.gnm2.ann1.KTSS0P.1	AhPITP10	arahy.Tifrunner.gnm2.ann1.6SSG9H.1	AhPITP29
	arahy.Tifrunner.gnm2.ann1.D9VVXL.1	AhPITP11	arahy.Tifrunner.gnm2.ann1.LXT1CN.1	AhPITP31
	arahy.Tifrunner.gnm2.ann1.U4QIQ0.1	AhPITP14	arahy.Tifrunner.gnm2.ann1.P0KEMF.1	AhPITP32
	arahy.Tifrunner.gnm2.ann1.K0LQZB.1	AhPITP16	arahy.Tifrunner.gnm2.ann1.J2GFEF.1	AhPITP17
	arahy.Tifrunner.gnm2.ann1.J2GFEF.1	AhPITP17	arahy.Tifrunner.gnm2.ann1.FTVA6C.1	AhPITP35
	arahy.Tifrunner.gnm2.ann1.68QIGD.1	AhPITP18	arahy.Tifrunner.gnm2.ann1.A25KZS.1	AhPITP36
	arahy.Tifrunner.gnm2.ann1.LYV1YH.1	AhPITP20	arahy.Tifrunner.gnm2.ann1.M0PR6E.1	AhPITP39
	arahy.Tifrunner.gnm2.ann1.K10YKQ.1	AhPITP21	arahy.Tifrunner.gnm2.ann1.X5EF0Z.1	AhPITP41
	arahy.Tifrunner.gnm2.ann1.GPG5NB.1	AhPITP22	arahy.Tifrunner.gnm2.ann1.ZWND97.1	AhPITP1
	arahy.Tifrunner.gnm2.ann1.NLY2UH.1	AhPITP25	arahy.Tifrunner.gnm2.ann1.M0PR6E.1	AhPITP39
	arahy.Tifrunner.gnm2.ann1.TLHP2Z.1	AhPITP33	arahy.Tifrunner.gnm2.ann1.ZWND97.1	AhPITP1
	arahy.Tifrunner.gnm2.ann1.4S1Z6L.1	AhPITP34	arahy.Tifrunner.gnm2.ann1.K0LQZB.1	AhPITP16
	arahy.Tifrunner.gnm2.ann1.FTVA6C.1	AhPITP35	arahy.Tifrunner.gnm2.ann1.K0LQZB.1	AhPITP16
	arahy.Tifrunner.gnm2.ann1.M0PR6E.1	AhPITP39	arahy.Tifrunner.gnm2.ann1.RQM5G4.1	AhPITP7
	arahy.Tifrunner.gnm2.ann1.F9GD1P.1	AhSFH1	arahy.Tifrunner.gnm2.ann1.Y4KAES.1	AhSFH19
	arahy.Tifrunner.gnm2.ann1.AK0AS1.1	AhSFH2	arahy.Tifrunner.gnm2.ann1.XY5MMJ.1	AhSFH18
	arahy.Tifrunner.gnm2.ann1.LU4RHL.1	AhSFH3	arahy.Tifrunner.gnm2.ann1.CN4LCL.1	AhSFH21
	arahy.Tifrunner.gnm2.ann1.2PS7IJ.1	AhSFH4	arahy.Tifrunner.gnm2.ann1.VIQ68K.1	AhSFH20
	arahy.Tifrunner.gnm2.ann1.VE75EM.2	AhSFH7	arahy.Tifrunner.gnm2.ann1.LRE7SL.1	AhSFH22
	arahy.Tifrunner.gnm2.ann1.HTAW4M.2	AhSFH8	arahy.Tifrunner.gnm2.ann1.E2N38F.1	AhSFH28
	arahy.Tifrunner.gnm2.ann1.VU46U9.2	AhSFH12	arahy.Tifrunner.gnm2.ann1.L5JYGR.1	AhSFH15
	arahy.Tifrunner.gnm2.ann1.E288MN.1	AhSFH13	arahy.Tifrunner.gnm2.ann1.GNAV0B.1	AhSFH26
	arahy.Tifrunner.gnm2.ann1.CEQ98G.1	AhSFH14	arahy.Tifrunner.gnm2.ann1.79SKS8.1	AhSFH25
	arahy.Tifrunner.gnm2.ann1.L5JYGR.1	AhSFH15	arahy.Tifrunner.gnm2.ann1.RW76Q0.1	AhSFH23
	arahy.Tifrunner.gnm2.ann1.B97H03.1	AhSFH17	arahy.Tifrunner.gnm2.ann1.UV5URX.1	AhSFH32
	arahy.Tifrunner.gnm2.ann1.RW76Q0.1	AhSFH23	arahy.Tifrunner.gnm2.ann1.6TH6CL.1	AhSFH27
	arahy.Tifrunner.gnm2.ann1.RW76Q0.1	AhSFH23	arahy.Tifrunner.gnm2.ann1.VU46U9.2	AhSFH12
	arahy.Tifrunner.gnm2.ann1.6TH6CL.1	AhSFH27	arahy.Tifrunner.gnm2.ann1.VU46U9.2	AhSFH12
Tandem	arahy.Tifrunner.gnm2.ann1.1H9F4R.1	AhPATL4	arahy.Tifrunner.gnm2.ann1.01WB0T.1	AhPATL3

## Sheet: Table S5
Table S5 synteny gene pairs between A. hypogaea cv. Tifrunner and A. duranensis
Gene name	PeanutBase Locus Identifier	PeanutBase Locus Identifier
AhPATL1	arahy.Tifrunner.gnm2.ann1.JB2V9G.1	aradu.V14167.gnm1.ann1.Aradu.8J3WC.1
AhPATL3	arahy.Tifrunner.gnm2.ann1.01WB0T.1	aradu.V14167.gnm1.ann1.Aradu.F8C46.1
AhPATL4	arahy.Tifrunner.gnm2.ann1.1H9F4R.1	aradu.V14167.gnm1.ann1.Aradu.7WJ9D.1
AhPATL5	arahy.Tifrunner.gnm2.ann1.BTW1U1.1	aradu.V14167.gnm1.ann1.Aradu.SY4PF.1
AhPATL6	arahy.Tifrunner.gnm2.ann1.59I0N1.1	aradu.V14167.gnm1.ann1.Aradu.8J3WC.1
AhPATL8	arahy.Tifrunner.gnm2.ann1.RSW7ME.1	aradu.V14167.gnm1.ann1.Aradu.8J3WC.1
AhPATL9	arahy.Tifrunner.gnm2.ann1.X2E0H1.1	aradu.V14167.gnm1.ann1.Aradu.7WJ9D.1
AhPATL10	arahy.Tifrunner.gnm2.ann1.M16IE8.1	aradu.V14167.gnm1.ann1.Aradu.SY4PF.1
AhPATL11	arahy.Tifrunner.gnm2.ann1.J5RUTR.1	aradu.V14167.gnm1.ann1.Aradu.8J3WC.1
AhPITP1	arahy.Tifrunner.gnm2.ann1.ZWND97.1	aradu.V14167.gnm1.ann1.Aradu.9P6VM.1
AhPITP3	arahy.Tifrunner.gnm2.ann1.IS81NZ.1	aradu.V14167.gnm1.ann1.Aradu.R9S8R.1
AhPITP7	arahy.Tifrunner.gnm2.ann1.RQM5G4.1	aradu.V14167.gnm1.ann1.Aradu.ZW5X6.1
AhPITP8	arahy.Tifrunner.gnm2.ann1.Q4EYD3.1	aradu.V14167.gnm1.ann1.Aradu.I83LC.1
AhPITP9	arahy.Tifrunner.gnm2.ann1.TJQ42N.1	aradu.V14167.gnm1.ann1.Aradu.3N6NA.1
AhPITP10	arahy.Tifrunner.gnm2.ann1.KTSS0P.1	aradu.V14167.gnm1.ann1.Aradu.95XQH.1
AhPITP11	arahy.Tifrunner.gnm2.ann1.D9VVXL.1	aradu.V14167.gnm1.ann1.Aradu.JW5TE.1
AhPITP13	arahy.Tifrunner.gnm2.ann1.05VQ85.1	aradu.V14167.gnm1.ann1.Aradu.5R4C7.1
AhPITP14	arahy.Tifrunner.gnm2.ann1.U4QIQ0.1	aradu.V14167.gnm1.ann1.Aradu.MC6VZ.1
AhPITP15	arahy.Tifrunner.gnm2.ann1.034NP2.1	aradu.V14167.gnm1.ann1.Aradu.9P6VM.1
AhPITP16	arahy.Tifrunner.gnm2.ann1.K0LQZB.1	aradu.V14167.gnm1.ann1.Aradu.K2K8G.1
AhPITP17	arahy.Tifrunner.gnm2.ann1.J2GFEF.1	aradu.V14167.gnm1.ann1.Aradu.SQ2UE.1
AhPITP18	arahy.Tifrunner.gnm2.ann1.68QIGD.1	aradu.V14167.gnm1.ann1.Aradu.IC00B.1
AhPITP20	arahy.Tifrunner.gnm2.ann1.LYV1YH.1	aradu.V14167.gnm1.ann1.Aradu.X2LCY.1
AhPITP21	arahy.Tifrunner.gnm2.ann1.K10YKQ.1	aradu.V14167.gnm1.ann1.Aradu.8IK9I.1
AhPITP22	arahy.Tifrunner.gnm2.ann1.GPG5NB.1	aradu.V14167.gnm1.ann1.Aradu.9P6VM.1
AhPITP24	arahy.Tifrunner.gnm2.ann1.I68MR0.2	aradu.V14167.gnm1.ann1.Aradu.R9S8R.1
AhPITP25	arahy.Tifrunner.gnm2.ann1.NLY2UH.1	aradu.V14167.gnm1.ann1.Aradu.ZW5X6.1
AhPITP26	arahy.Tifrunner.gnm2.ann1.QA7E3W.1	aradu.V14167.gnm1.ann1.Aradu.I83LC.1
AhPITP28	arahy.Tifrunner.gnm2.ann1.DYU645.1	aradu.V14167.gnm1.ann1.Aradu.3N6NA.1
AhPITP29	arahy.Tifrunner.gnm2.ann1.6SSG9H.1	aradu.V14167.gnm1.ann1.Aradu.95XQH.1
AhPITP31	arahy.Tifrunner.gnm2.ann1.LXT1CN.1	aradu.V14167.gnm1.ann1.Aradu.JW5TE.1
AhPITP32	arahy.Tifrunner.gnm2.ann1.P0KEMF.1	aradu.V14167.gnm1.ann1.Aradu.MC6VZ.1
AhPITP33	arahy.Tifrunner.gnm2.ann1.TLHP2Z.1	aradu.V14167.gnm1.ann1.Aradu.9P6VM.1
AhPITP34	arahy.Tifrunner.gnm2.ann1.4S1Z6L.1	aradu.V14167.gnm1.ann1.Aradu.K2K8G.1
AhPITP35	arahy.Tifrunner.gnm2.ann1.FTVA6C.1	aradu.V14167.gnm1.ann1.Aradu.SQ2UE.1
AhPITP36	arahy.Tifrunner.gnm2.ann1.A25KZS.1	aradu.V14167.gnm1.ann1.Aradu.IC00B.1
AhPITP39	arahy.Tifrunner.gnm2.ann1.M0PR6E.1	aradu.V14167.gnm1.ann1.Aradu.ZW5X6.1
AhPITP41	arahy.Tifrunner.gnm2.ann1.X5EF0Z.1	aradu.V14167.gnm1.ann1.Aradu.8IK9I.1
AhSFH1	arahy.Tifrunner.gnm2.ann1.F9GD1P.1	aradu.V14167.gnm1.ann1.Aradu.VA9CU.1
AhSFH2	arahy.Tifrunner.gnm2.ann1.AK0AS1.1	aradu.V14167.gnm1.ann1.Aradu.SX0Q7.1
AhSFH3	arahy.Tifrunner.gnm2.ann1.LU4RHL.1	aradu.V14167.gnm1.ann1.Aradu.54J14.1
AhSFH4	arahy.Tifrunner.gnm2.ann1.2PS7IJ.1	aradu.V14167.gnm1.ann1.Aradu.QRG3M.1
AhSFH5	arahy.Tifrunner.gnm2.ann1.TCBQ1E.1	aradu.V14167.gnm1.ann1.Aradu.3B9N0.1
AhSFH7	arahy.Tifrunner.gnm2.ann1.VE75EM.2	aradu.V14167.gnm1.ann1.Aradu.B6TUW.1
AhSFH8	arahy.Tifrunner.gnm2.ann1.HTAW4M.2	aradu.V14167.gnm1.ann1.Aradu.AXB4D.1
AhSFH12	arahy.Tifrunner.gnm2.ann1.VU46U9.2	aradu.V14167.gnm1.ann1.Aradu.I0353.1
AhSFH13	arahy.Tifrunner.gnm2.ann1.E288MN.1	aradu.V14167.gnm1.ann1.Aradu.1864T.1
AhSFH14	arahy.Tifrunner.gnm2.ann1.CEQ98G.1	aradu.V14167.gnm1.ann1.Aradu.CD4CM.1
AhSFH15	arahy.Tifrunner.gnm2.ann1.L5JYGR.1	aradu.V14167.gnm1.ann1.Aradu.I0353.1
AhSFH17	arahy.Tifrunner.gnm2.ann1.B97H03.1	aradu.V14167.gnm1.ann1.Aradu.A8YHA.1
AhSFH18	arahy.Tifrunner.gnm2.ann1.XY5MMJ.1	aradu.V14167.gnm1.ann1.Aradu.SX0Q7.1
AhSFH19	arahy.Tifrunner.gnm2.ann1.Y4KAES.1	aradu.V14167.gnm1.ann1.Aradu.VA9CU.1
AhSFH20	arahy.Tifrunner.gnm2.ann1.VIQ68K.1	aradu.V14167.gnm1.ann1.Aradu.QRG3M.1
AhSFH21	arahy.Tifrunner.gnm2.ann1.CN4LCL.1	aradu.V14167.gnm1.ann1.Aradu.54J14.1
AhSFH22	arahy.Tifrunner.gnm2.ann1.LRE7SL.1	aradu.V14167.gnm1.ann1.Aradu.B6TUW.1
AhSFH23	arahy.Tifrunner.gnm2.ann1.RW76Q0.1	aradu.V14167.gnm1.ann1.Aradu.I0353.1
AhSFH25	arahy.Tifrunner.gnm2.ann1.79SKS8.1	aradu.V14167.gnm1.ann1.Aradu.CD4CM.1
AhSFH26	arahy.Tifrunner.gnm2.ann1.GNAV0B.1	aradu.V14167.gnm1.ann1.Aradu.1864T.1
AhSFH27	arahy.Tifrunner.gnm2.ann1.6TH6CL.1	aradu.V14167.gnm1.ann1.Aradu.694S8.1
AhSFH28	arahy.Tifrunner.gnm2.ann1.E2N38F.1	aradu.V14167.gnm1.ann1.Aradu.AXB4D.1
AhSFH32	arahy.Tifrunner.gnm2.ann1.UV5URX.1	aradu.V14167.gnm1.ann1.Aradu.A8YHA.1

## Sheet: Table S6
Table S6 Synteny gene pairs between A. hypogaea cv. Tifrunner and A. ipaeansis
Gene name	PeanutBase Locus Identifier	PeanutBase Locus Identifier
AhPATL1	arahy.Tifrunner.gnm2.ann1.JB2V9G.1	araip.K30076.gnm1.ann1.Araip.38R19.1
AhPATL3	arahy.Tifrunner.gnm2.ann1.01WB0T.1	araip.K30076.gnm1.ann1.Araip.77TGS.1
AhPATL5	arahy.Tifrunner.gnm2.ann1.BTW1U1.1	araip.K30076.gnm1.ann1.Araip.2KR54.1
AhPATL6	arahy.Tifrunner.gnm2.ann1.59I0N1.1	araip.K30076.gnm1.ann1.Araip.9ML2X.1
AhPATL8	arahy.Tifrunner.gnm2.ann1.RSW7ME.1	araip.K30076.gnm1.ann1.Araip.38R19.1
AhPATL10	arahy.Tifrunner.gnm2.ann1.M16IE8.1	araip.K30076.gnm1.ann1.Araip.2KR54.1
AhPATL11	arahy.Tifrunner.gnm2.ann1.J5RUTR.1	araip.K30076.gnm1.ann1.Araip.9ML2X.1
AhPITP1	arahy.Tifrunner.gnm2.ann1.ZWND97.1	araip.K30076.gnm1.ann1.Araip.SC1T4.1
AhPITP3	arahy.Tifrunner.gnm2.ann1.IS81NZ.1	araip.K30076.gnm1.ann1.Araip.L9U3B.1
AhPITP7	arahy.Tifrunner.gnm2.ann1.RQM5G4.1	araip.K30076.gnm1.ann1.Araip.83CVJ.1
AhPITP8	arahy.Tifrunner.gnm2.ann1.Q4EYD3.1	araip.K30076.gnm1.ann1.Araip.PG6NQ.1
AhPITP9	arahy.Tifrunner.gnm2.ann1.TJQ42N.1	araip.K30076.gnm1.ann1.Araip.Q655H.1
AhPITP10	arahy.Tifrunner.gnm2.ann1.KTSS0P.1	araip.K30076.gnm1.ann1.Araip.967BH.1
AhPITP11	arahy.Tifrunner.gnm2.ann1.D9VVXL.1	araip.K30076.gnm1.ann1.Araip.M6TSV.1
AhPITP14	arahy.Tifrunner.gnm2.ann1.U4QIQ0.1	araip.K30076.gnm1.ann1.Araip.A87CL.1
AhPITP16	arahy.Tifrunner.gnm2.ann1.K0LQZB.1	araip.K30076.gnm1.ann1.Araip.Y5YXN.1
AhPITP17	arahy.Tifrunner.gnm2.ann1.J2GFEF.1	araip.K30076.gnm1.ann1.Araip.Y5YXN.1
AhPITP18	arahy.Tifrunner.gnm2.ann1.68QIGD.1	araip.K30076.gnm1.ann1.Araip.K22F0.1
AhPITP20	arahy.Tifrunner.gnm2.ann1.LYV1YH.1	araip.K30076.gnm1.ann1.Araip.KC5KI.1
AhPITP21	arahy.Tifrunner.gnm2.ann1.K10YKQ.1	araip.K30076.gnm1.ann1.Araip.S0CWL.1
AhPITP22	arahy.Tifrunner.gnm2.ann1.GPG5NB.1	araip.K30076.gnm1.ann1.Araip.SC1T4.1
AhPITP24	arahy.Tifrunner.gnm2.ann1.I68MR0.2	araip.K30076.gnm1.ann1.Araip.L9U3B.1
AhPITP25	arahy.Tifrunner.gnm2.ann1.NLY2UH.1	araip.K30076.gnm1.ann1.Araip.83CVJ.1
AhPITP26	arahy.Tifrunner.gnm2.ann1.QA7E3W.1	araip.K30076.gnm1.ann1.Araip.PG6NQ.1
AhPITP27	arahy.Tifrunner.gnm2.ann1.9RDP1W.1	araip.K30076.gnm1.ann1.Araip.YX9DS.1
AhPITP28	arahy.Tifrunner.gnm2.ann1.DYU645.1	araip.K30076.gnm1.ann1.Araip.Q655H.1
AhPITP29	arahy.Tifrunner.gnm2.ann1.6SSG9H.1	araip.K30076.gnm1.ann1.Araip.967BH.1
AhPITP31	arahy.Tifrunner.gnm2.ann1.LXT1CN.1	araip.K30076.gnm1.ann1.Araip.M6TSV.1
AhPITP32	arahy.Tifrunner.gnm2.ann1.P0KEMF.1	araip.K30076.gnm1.ann1.Araip.A87CL.1
AhPITP33	arahy.Tifrunner.gnm2.ann1.TLHP2Z.1	araip.K30076.gnm1.ann1.Araip.CF7TW.1
AhPITP34	arahy.Tifrunner.gnm2.ann1.4S1Z6L.1	araip.K30076.gnm1.ann1.Araip.HH5DC.1
AhPITP35	arahy.Tifrunner.gnm2.ann1.FTVA6C.1	araip.K30076.gnm1.ann1.Araip.Y5YXN.1
AhPITP36	arahy.Tifrunner.gnm2.ann1.A25KZS.1	araip.K30076.gnm1.ann1.Araip.K22F0.1
AhPITP39	arahy.Tifrunner.gnm2.ann1.M0PR6E.1	araip.K30076.gnm1.ann1.Araip.83CVJ.1
AhPITP40	arahy.Tifrunner.gnm2.ann1.9L10M3.1	araip.K30076.gnm1.ann1.Araip.CNG0S.1
AhPITP41	arahy.Tifrunner.gnm2.ann1.X5EF0Z.1	araip.K30076.gnm1.ann1.Araip.S0CWL.1
AhSFH1	arahy.Tifrunner.gnm2.ann1.F9GD1P.1	araip.K30076.gnm1.ann1.Araip.N65ZU.1
AhSFH2	arahy.Tifrunner.gnm2.ann1.AK0AS1.1	araip.K30076.gnm1.ann1.Araip.VG5MX.1
AhSFH3	arahy.Tifrunner.gnm2.ann1.LU4RHL.1	araip.K30076.gnm1.ann1.Araip.0NG6C.1
AhSFH4	arahy.Tifrunner.gnm2.ann1.2PS7IJ.1	araip.K30076.gnm1.ann1.Araip.V9T5D.1
AhSFH5	arahy.Tifrunner.gnm2.ann1.TCBQ1E.1	araip.K30076.gnm1.ann1.Araip.1I49F.1
AhSFH7	arahy.Tifrunner.gnm2.ann1.VE75EM.2	araip.K30076.gnm1.ann1.Araip.HU0D3.1
AhSFH8	arahy.Tifrunner.gnm2.ann1.HTAW4M.2	araip.K30076.gnm1.ann1.Araip.RRZ3Z.1
AhSFH12	arahy.Tifrunner.gnm2.ann1.VU46U9.2	araip.K30076.gnm1.ann1.Araip.UV12P.1
AhSFH13	arahy.Tifrunner.gnm2.ann1.E288MN.1	araip.K30076.gnm1.ann1.Araip.33CRB.1
AhSFH14	arahy.Tifrunner.gnm2.ann1.CEQ98G.1	araip.K30076.gnm1.ann1.Araip.N65BG.1
AhSFH15	arahy.Tifrunner.gnm2.ann1.L5JYGR.1	araip.K30076.gnm1.ann1.Araip.UV12P.1
AhSFH17	arahy.Tifrunner.gnm2.ann1.B97H03.1	araip.K30076.gnm1.ann1.Araip.M6DUC.1
AhSFH18	arahy.Tifrunner.gnm2.ann1.XY5MMJ.1	araip.K30076.gnm1.ann1.Araip.VG5MX.1
AhSFH19	arahy.Tifrunner.gnm2.ann1.Y4KAES.1	araip.K30076.gnm1.ann1.Araip.N65ZU.1
AhSFH20	arahy.Tifrunner.gnm2.ann1.VIQ68K.1	araip.K30076.gnm1.ann1.Araip.V9T5D.1
AhSFH21	arahy.Tifrunner.gnm2.ann1.CN4LCL.1	araip.K30076.gnm1.ann1.Araip.0NG6C.1
AhSFH22	arahy.Tifrunner.gnm2.ann1.LRE7SL.1	araip.K30076.gnm1.ann1.Araip.HU0D3.1
AhSFH23	arahy.Tifrunner.gnm2.ann1.RW76Q0.1	araip.K30076.gnm1.ann1.Araip.UV12P.1
AhSFH25	arahy.Tifrunner.gnm2.ann1.79SKS8.1	araip.K30076.gnm1.ann1.Araip.N65BG.1
AhSFH27	arahy.Tifrunner.gnm2.ann1.6TH6CL.1	araip.K30076.gnm1.ann1.Araip.UV12P.1
AhSFH28	arahy.Tifrunner.gnm2.ann1.E2N38F.1	araip.K30076.gnm1.ann1.Araip.RRZ3Z.1
AhSFH30	arahy.Tifrunner.gnm2.ann1.T93FPN.1	araip.K30076.gnm1.ann1.Araip.S6J4N.1
AhSFH31	arahy.Tifrunner.gnm2.ann1.CWF9S7.1	araip.K30076.gnm1.ann1.Araip.TR5AB.1
AhSFH32	arahy.Tifrunner.gnm2.ann1.UV5URX.1	araip.K30076.gnm1.ann1.Araip.M6DUC.1

## Sheet: Table S7
Table S7 Synteny gene pairs between A. hypogaea cv. Tifrunner and Medicago truncatula L.
Gene name	PeanutBase Locus Identifier	Locus Identifier
AhPITP21	arahy.Tifrunner.gnm2.ann1.K10YKQ.1	transcript:AES62653
AhPITP41	arahy.Tifrunner.gnm2.ann1.X5EF0Z.1	transcript:AES62653
AhPITP26	arahy.Tifrunner.gnm2.ann1.QA7E3W.1	transcript:AES64563
AhPITP3	arahy.Tifrunner.gnm2.ann1.IS81NZ.1	transcript:AES64563
AhPITP1	arahy.Tifrunner.gnm2.ann1.ZWND97.1	transcript:AES70641
AhPITP20	arahy.Tifrunner.gnm2.ann1.LYV1YH.1	transcript:AES72993
AhPITP39	arahy.Tifrunner.gnm2.ann1.M0PR6E.1	transcript:AES72993
AhPITP25	arahy.Tifrunner.gnm2.ann1.NLY2UH.1	transcript:AES72993
AhPITP7	arahy.Tifrunner.gnm2.ann1.RQM5G4.1	transcript:AES72993
AhPATL6	arahy.Tifrunner.gnm2.ann1.59I0N1.1	transcript:AES79629
AhPATL11	arahy.Tifrunner.gnm2.ann1.J5RUTR.1	transcript:AES79629
AhPATL8	arahy.Tifrunner.gnm2.ann1.RSW7ME.1	transcript:AES79629
AhPATL1	arahy.Tifrunner.gnm2.ann1.JB2V9G.1	transcript:AES79629
AhSFH4	arahy.Tifrunner.gnm2.ann1.2PS7IJ.1	transcript:AES89165
AhSFH20	arahy.Tifrunner.gnm2.ann1.VIQ68K.1	transcript:AES89165
AhSFH21	arahy.Tifrunner.gnm2.ann1.CN4LCL.1	transcript:AES89172
AhSFH3	arahy.Tifrunner.gnm2.ann1.LU4RHL.1	transcript:AES89172
AhSFH22	arahy.Tifrunner.gnm2.ann1.LRE7SL.1	transcript:AES94256
AhPITP28	arahy.Tifrunner.gnm2.ann1.DYU645.1	transcript:AET03933
AhPITP9	arahy.Tifrunner.gnm2.ann1.TJQ42N.1	transcript:AET03933
AhSFH5	arahy.Tifrunner.gnm2.ann1.TCBQ1E.1	transcript:KEH27570
AhPITP24	arahy.Tifrunner.gnm2.ann1.I68MR0.2	transcript:KEH32698
AhPITP35	arahy.Tifrunner.gnm2.ann1.FTVA6C.1	transcript:KEH34890
AhPITP17	arahy.Tifrunner.gnm2.ann1.J2GFEF.1	transcript:KEH34890
AhPATL5	arahy.Tifrunner.gnm2.ann1.BTW1U1.1	transcript:KEH35657
AhPATL10	arahy.Tifrunner.gnm2.ann1.M16IE8.1	transcript:KEH35657
AhPITP32	arahy.Tifrunner.gnm2.ann1.P0KEMF.1	transcript:KEH40127
AhPITP14	arahy.Tifrunner.gnm2.ann1.U4QIQ0.1	transcript:KEH40127
AhSFH12	arahy.Tifrunner.gnm2.ann1.VU46U9.2	transcript:KEH40182
AhSFH23	arahy.Tifrunner.gnm2.ann1.RW76Q0.1	transcript:KEH40182
AhSFH27	arahy.Tifrunner.gnm2.ann1.6TH6CL.1	transcript:KEH40182
AhSFH15	arahy.Tifrunner.gnm2.ann1.L5JYGR.1	transcript:KEH40182

## Sheet: Table S8
Table S8 Synteny gene pairs between A. hypogaea cv. Tifrunner and Glycine max L.
Gene name	PeanutBase Locus Identifier	Locus Identifier
AhPITP22	arahy.Tifrunner.gnm2.ann1.GPG5NB.1	transcript:KRG98457
AhPATL6	arahy.Tifrunner.gnm2.ann1.59I0N1.1	transcript:KRH00348
AhPATL11	arahy.Tifrunner.gnm2.ann1.J5RUTR.1	transcript:KRH00348
AhSFH12	arahy.Tifrunner.gnm2.ann1.VU46U9.2	transcript:KRH05860
AhSFH23	arahy.Tifrunner.gnm2.ann1.RW76Q0.1	transcript:KRH05860
AhSFH27	arahy.Tifrunner.gnm2.ann1.6TH6CL.1	transcript:KRH05860
AhSFH15	arahy.Tifrunner.gnm2.ann1.L5JYGR.1	transcript:KRH05860
AhPITP28	arahy.Tifrunner.gnm2.ann1.DYU645.1	transcript:KRH08288
AhPITP9	arahy.Tifrunner.gnm2.ann1.TJQ42N.1	transcript:KRH08288
AhPITP8	arahy.Tifrunner.gnm2.ann1.Q4EYD3.1	transcript:KRH11617
AhPITP3	arahy.Tifrunner.gnm2.ann1.IS81NZ.1	transcript:KRH11617
AhPITP24	arahy.Tifrunner.gnm2.ann1.I68MR0.2	transcript:KRH11617
AhPITP33	arahy.Tifrunner.gnm2.ann1.TLHP2Z.1	transcript:KRH14208
AhPITP1	arahy.Tifrunner.gnm2.ann1.ZWND97.1	transcript:KRH14208
AhPITP32	arahy.Tifrunner.gnm2.ann1.P0KEMF.1	transcript:KRH15219
AhPITP14	arahy.Tifrunner.gnm2.ann1.U4QIQ0.1	transcript:KRH15219
AhPITP16	arahy.Tifrunner.gnm2.ann1.K0LQZB.1	transcript:KRH16690
AhPITP35	arahy.Tifrunner.gnm2.ann1.FTVA6C.1	transcript:KRH18886
AhPITP17	arahy.Tifrunner.gnm2.ann1.J2GFEF.1	transcript:KRH18886
AhPATL3	arahy.Tifrunner.gnm2.ann1.01WB0T.1	transcript:KRH23751
AhSFH21	arahy.Tifrunner.gnm2.ann1.CN4LCL.1	transcript:KRH29416
AhSFH3	arahy.Tifrunner.gnm2.ann1.LU4RHL.1	transcript:KRH29416
AhSFH4	arahy.Tifrunner.gnm2.ann1.2PS7IJ.1	transcript:KRH29420
AhSFH20	arahy.Tifrunner.gnm2.ann1.VIQ68K.1	transcript:KRH29420
AhPITP21	arahy.Tifrunner.gnm2.ann1.K10YKQ.1	transcript:KRH35529
AhPITP41	arahy.Tifrunner.gnm2.ann1.X5EF0Z.1	transcript:KRH35529
AhPITP20	arahy.Tifrunner.gnm2.ann1.LYV1YH.1	transcript:KRH63881
AhPITP39	arahy.Tifrunner.gnm2.ann1.M0PR6E.1	transcript:KRH63881
AhPITP25	arahy.Tifrunner.gnm2.ann1.NLY2UH.1	transcript:KRH63881
AhPITP7	arahy.Tifrunner.gnm2.ann1.RQM5G4.1	transcript:KRH63881
AhPATL5	arahy.Tifrunner.gnm2.ann1.BTW1U1.1	transcript:KRH63933
AhPATL10	arahy.Tifrunner.gnm2.ann1.M16IE8.1	transcript:KRH63933
AhPATL8	arahy.Tifrunner.gnm2.ann1.RSW7ME.1	transcript:KRH76050
AhPATL1	arahy.Tifrunner.gnm2.ann1.JB2V9G.1	transcript:KRH76050
AhSFH5	arahy.Tifrunner.gnm2.ann1.TCBQ1E.1	transcript:KRH76738
AhSFH22	arahy.Tifrunner.gnm2.ann1.LRE7SL.1	transcript:KRH77370

## Sheet: Table S9
Table S9 Cis-acting elements of AhPITP promoter
PITP members	Site Name	Organism	Position	Strand	Matrix score.	sequence	function
AhPATL1	TGA-element	Brassica oleracea	883	-	6	AACGAC	auxin-responsive element
AhPATL1	LTR	Hordeum vulgare	235	-	6	CCGAAA	cis-acting element involved in low-temperature responsiveness
AhPATL1	TCA-element	Nicotiana tabacum	690	-	9	CCATCTTTTT	cis-acting element involved in salicylic acid responsiveness
AhPATL1	TCA-element	Nicotiana tabacum	1042	+	9	CCATCTTTTT	cis-acting element involved in salicylic acid responsiveness
AhPATL1	G-box	Zea mays	72	+	6	CACGAC	cis-acting regulatory element involved in light responsiveness
AhPATL1	TGACG-motif	Hordeum vulgare	1127	+	5	TGACG	cis-acting regulatory element involved in the MeJA-responsiveness
AhPATL1	CGTCA-motif	Hordeum vulgare	1127	-	5	CGTCA	cis-acting regulatory element involved in the MeJA-responsiveness
AhPATL1	MBS	Arabidopsis thaliana	137	-	6	CAACTG	MYB binding site involved in drought-inducibility
AhPATL1	MBS	Arabidopsis thaliana	569	+	6	CAACTG	MYB binding site involved in drought-inducibility
AhPATL1	Box 4	Petroselinum crispum	94	+	6	ATTAAT	part of a conserved DNA module involved in light responsiveness
AhPATL1	Box 4	Petroselinum crispum	1663	-	6	ATTAAT	part of a conserved DNA module involved in light responsiveness
AhPATL1	Box 4	Petroselinum crispum	1752	-	6	ATTAAT	part of a conserved DNA module involved in light responsiveness
AhPATL1	Box 4	Petroselinum crispum	1766	-	6	ATTAAT	part of a conserved DNA module involved in light responsiveness
AhPATL1	Box 4	Petroselinum crispum	1881	-	6	ATTAAT	part of a conserved DNA module involved in light responsiveness
AhPATL1	GATA-motif	Pisum sativum	1262	+	7	GATAGGG	part of a light responsive element
AhPATL1	GATA-motif	Arabidopsis thaliana	1310	+	7	GATAGGA	part of a light responsive element
AhPATL1	GATA-motif	Arabidopsis thaliana	1719	+	7	GATAGGA	part of a light responsive element
AhPATL1	AT1-motif	Solanum tuberosum	1781	+	13	AATTATTTTTTATT	part of a light responsive module
AhPATL10	TC-rich repeats	Nicotiana tabacum	1336	-	9	GTTTTCTTAC	cis-acting element involved in defense and stress responsiveness
AhPATL10	TCA-element	Nicotiana tabacum	505	-	9	CCATCTTTTT	cis-acting element involved in salicylic acid responsiveness
AhPATL10	TCA-element	Brassica oleracea	1163	+	9	TCAGAAGAGG	cis-acting element involved in salicylic acid responsiveness
AhPATL10	ABRE	Arabidopsis thaliana	205	+	5	ACGTG	cis-acting element involved in the abscisic acid responsiveness
AhPATL10	ABRE	Arabidopsis thaliana	531	-	7	AACCCGG	cis-acting element involved in the abscisic acid responsiveness
AhPATL10	ABRE	Oryza sativa	716	-	9	GCCGCGTGGC	cis-acting element involved in the abscisic acid responsiveness
AhPATL10	ARE	Zea mays	325	+	6	AAACCA	cis-acting regulatory element essential for the anaerobic induction
AhPATL10	ARE	Zea mays	1342	+	6	AAACCA	cis-acting regulatory element essential for the anaerobic induction
AhPATL10	ARE	Zea mays	1850	-	6	AAACCA	cis-acting regulatory element essential for the anaerobic induction
AhPATL10	G-Box	Pisum sativum	204	-	6	CACGTT	cis-acting regulatory element involved in light responsiveness
AhPATL10	CGTCA-motif	Hordeum vulgare	889	-	5	CGTCA	cis-acting regulatory element involved in the MeJA-responsiveness
AhPATL10	CGTCA-motif	Hordeum vulgare	1063	-	5	CGTCA	cis-acting regulatory element involved in the MeJA-responsiveness
AhPATL10	TGACG-motif	Hordeum vulgare	889	+	5	TGACG	cis-acting regulatory element involved in the MeJA-responsiveness
AhPATL10	TGACG-motif	Hordeum vulgare	1063	+	5	TGACG	cis-acting regulatory element involved in the MeJA-responsiveness
AhPATL10	CAT-box	Arabidopsis thaliana	624	+	6	GCCACT	cis-acting regulatory element related to meristem expression
AhPATL10	CAT-box	Arabidopsis thaliana	679	+	6	GCCACT	cis-acting regulatory element related to meristem expression
AhPATL10	GC-motif	Zea mays	528	+	6	CCCCCG	enhancer-like element involved in anoxic specific inducibility
AhPATL10	GT1-motif	Avena sativa	291	+	7	GGTTAAT	light responsive element
AhPATL10	GT1-motif	Arabidopsis thaliana	828	-	6	GGTTAA	light responsive element
AhPATL10	MBS	Arabidopsis thaliana	1571	-	6	CAACTG	MYB binding site involved in drought-inducibility
AhPATL10	Box 4	Petroselinum crispum	226	+	6	ATTAAT	part of a conserved DNA module involved in light responsiveness
AhPATL10	Box 4	Petroselinum crispum	415	+	6	ATTAAT	part of a conserved DNA module involved in light responsiveness
AhPATL10	Box 4	Petroselinum crispum	792	+	6	ATTAAT	part of a conserved DNA module involved in light responsiveness
AhPATL10	Box 4	Petroselinum crispum	1668	-	6	ATTAAT	part of a conserved DNA module involved in light responsiveness
AhPATL10	I-box	Solanum tuberosum	1121	+	9	TGATAATGT	part of a light responsive element
AhPATL10	TCT-motif	Arabidopsis thaliana	15	-	6	TCTTAC	part of a light responsive element
AhPATL10	TCT-motif	Arabidopsis thaliana	193	+	6	TCTTAC	part of a light responsive element
AhPATL10	TCT-motif	Arabidopsis thaliana	1784	+	6	TCTTAC	part of a light responsive element
AhPATL10	chs-CMA1a	Daucus carota	1793	-	8	TTACTTAA	part of a light responsive element
AhPATL10	AE-box	Arabidopsis thaliana	251	+	8	AGAAACAA	part of a module for light response
AhPATL10	AE-box	Arabidopsis thaliana	299	+	8	AGAAACAA	part of a module for light response
AhPATL11	TGA-element	Brassica oleracea	518	+	6	AACGAC	auxin-responsive element
AhPATL11	TGA-element	Brassica oleracea	888	+	6	AACGAC	auxin-responsive element
AhPATL11	LTR	Hordeum vulgare	1016	+	6	CCGAAA	cis-acting element involved in low-temperature responsiveness
AhPATL11	LTR	Hordeum vulgare	1126	-	6	CCGAAA	cis-acting element involved in low-temperature responsiveness
AhPATL11	ABRE	Arabidopsis thaliana	370	+	6	CACGTG	cis-acting element involved in the abscisic acid responsiveness
AhPATL11	ABRE	Arabidopsis thaliana	371	+	5	ACGTG	cis-acting element involved in the abscisic acid responsiveness
AhPATL11	ABRE	Arabidopsis thaliana	1563	+	5	ACGTG	cis-acting element involved in the abscisic acid responsiveness
AhPATL11	ABRE	Arabidopsis thaliana	1973	-	5	ACGTG	cis-acting element involved in the abscisic acid responsiveness
AhPATL11	ARE	Zea mays	554	+	6	AAACCA	cis-acting regulatory element essential for the anaerobic induction
AhPATL11	ARE	Zea mays	565	+	6	AAACCA	cis-acting regulatory element essential for the anaerobic induction
AhPATL11	ARE	Zea mays	619	+	6	AAACCA	cis-acting regulatory element essential for the anaerobic induction
AhPATL11	ARE	Zea mays	1434	-	6	AAACCA	cis-acting regulatory element essential for the anaerobic induction
AhPATL11	ARE	Zea mays	1503	+	6	AAACCA	cis-acting regulatory element essential for the anaerobic induction
AhPATL11	G-box	Arabidopsis thaliana	370	+	6	CACGTG	cis-acting regulatory element involved in light responsiveness
AhPATL11	G-box	Arabidopsis thaliana	1562	+	6	TACGTG	cis-acting regulatory element involved in light responsiveness
AhPATL11	G-box	Brassica oleracea	1973	-	8	TAAACGTG	cis-acting regulatory element involved in light responsiveness
AhPATL11	G-Box	Pisum sativum	370	+	6	CACGTG	cis-acting regulatory element involved in light responsiveness
AhPATL11	G-Box	Pisum sativum	1973	+	6	CACGTT	cis-acting regulatory element involved in light responsiveness
AhPATL11	TGACG-motif	Hordeum vulgare	1194	-	5	TGACG	cis-acting regulatory element involved in the MeJA-responsiveness
AhPATL11	CGTCA-motif	Hordeum vulgare	1194	+	5	CGTCA	cis-acting regulatory element involved in the MeJA-responsiveness
AhPATL11	O2-site	Zea mays	1884	-	9	GATGATGTGG	cis-acting regulatory element involved in zein metabolism regulation
AhPATL11	MRE	Petroselinum crispum	287	+	7	AACCTAA	MYB binding site involved in light responsiveness
AhPATL11	Box 4	Petroselinum crispum	1370	-	6	ATTAAT	part of a conserved DNA module involved in light responsiveness
AhPATL11	Box 4	Petroselinum crispum	1390	-	6	ATTAAT	part of a conserved DNA module involved in light responsiveness
AhPATL11	Box 4	Petroselinum crispum	1406	-	6	ATTAAT	part of a conserved DNA module involved in light responsiveness
AhPATL11	Box 4	Petroselinum crispum	1427	-	6	ATTAAT	part of a conserved DNA module involved in light responsiveness
AhPATL11	Box 4	Petroselinum crispum	1752	-	6	ATTAAT	part of a conserved DNA module involved in light responsiveness
AhPATL11	Box 4	Petroselinum crispum	1788	-	6	ATTAAT	part of a conserved DNA module involved in light responsiveness
AhPATL11	I-box	Gossypium hirsutum	1034	-	10	AAGATAAGGCT	part of a light responsive element
AhPATL2	TGA-element	Brassica oleracea	866	-	6	AACGAC	auxin-responsive element
AhPATL2	LTR	Hordeum vulgare	218	-	6	CCGAAA	cis-acting element involved in low-temperature responsiveness
AhPATL2	TCA-element	Nicotiana tabacum	673	-	9	CCATCTTTTT	cis-acting element involved in salicylic acid responsiveness
AhPATL2	TCA-element	Nicotiana tabacum	1025	+	9	CCATCTTTTT	cis-acting element involved in salicylic acid responsiveness
AhPATL2	G-box	Zea mays	55	+	6	CACGAC	cis-acting regulatory element involved in light responsiveness
AhPATL2	CGTCA-motif	Hordeum vulgare	1110	-	5	CGTCA	cis-acting regulatory element involved in the MeJA-responsiveness
AhPATL2	TGACG-motif	Hordeum vulgare	1110	+	5	TGACG	cis-acting regulatory element involved in the MeJA-responsiveness
AhPATL2	MBS	Arabidopsis thaliana	120	-	6	CAACTG	MYB binding site involved in drought-inducibility
AhPATL2	MBS	Arabidopsis thaliana	552	+	6	CAACTG	MYB binding site involved in drought-inducibility
AhPATL2	Box 4	Petroselinum crispum	77	+	6	ATTAAT	part of a conserved DNA module involved in light responsiveness
AhPATL2	Box 4	Petroselinum crispum	1646	-	6	ATTAAT	part of a conserved DNA module involved in light responsiveness
AhPATL2	Box 4	Petroselinum crispum	1735	-	6	ATTAAT	part of a conserved DNA module involved in light responsiveness
AhPATL2	Box 4	Petroselinum crispum	1749	-	6	ATTAAT	part of a conserved DNA module involved in light responsiveness
AhPATL2	Box 4	Petroselinum crispum	1864	-	6	ATTAAT	part of a conserved DNA module involved in light responsiveness
AhPATL2	GATA-motif	Pisum sativum	1245	+	7	GATAGGG	part of a light responsive element
AhPATL2	GATA-motif	Arabidopsis thaliana	1293	+	7	GATAGGA	part of a light responsive element
AhPATL2	GATA-motif	Arabidopsis thaliana	1702	+	7	GATAGGA	part of a light responsive element
AhPATL2	AT1-motif	Solanum tuberosum	1764	+	13	AATTATTTTTTATT	part of a light responsive module
AhPATL3	TGA-element	Brassica oleracea	564	+	6	AACGAC	auxin-responsive element
AhPATL3	TGA-element	Brassica oleracea	570	-	6	AACGAC	auxin-responsive element
AhPATL3	TGA-element	Brassica oleracea	1775	-	6	AACGAC	auxin-responsive element
AhPATL3	TGA-element	Brassica oleracea	1801	-	6	AACGAC	auxin-responsive element
AhPATL3	TC-rich repeats	Nicotiana tabacum	469	+	9	ATTCTCTAAC	cis-acting element involved in defense and stress responsiveness
AhPATL3	ABRE	Arabidopsis thaliana	481	+	5	ACGTG	cis-acting element involved in the abscisic acid responsiveness
AhPATL3	ABRE	Arabidopsis thaliana	501	+	5	ACGTG	cis-acting element involved in the abscisic acid responsiveness
AhPATL3	ABRE	Arabidopsis thaliana	519	+	6	CACGTG	cis-acting element involved in the abscisic acid responsiveness
AhPATL3	ABRE	Arabidopsis thaliana	520	+	5	ACGTG	cis-acting element involved in the abscisic acid responsiveness
AhPATL3	ABRE	Triticum aestivum	551	+	9	GACACGTGGC	cis-acting element involved in the abscisic acid responsiveness
AhPATL3	ABRE	Arabidopsis thaliana	554	+	5	ACGTG	cis-acting element involved in the abscisic acid responsiveness
AhPATL3	ABRE	Arabidopsis thaliana	1363	-	5	ACGTG	cis-acting element involved in the abscisic acid responsiveness
AhPATL3	ABRE	Hordeum vulgare	1810	+	9	GCAACGTGTC	cis-acting element involved in the abscisic acid responsiveness
AhPATL3	ABRE	Oryza sativa	1812	+	8	TACGTGTC	cis-acting element involved in the abscisic acid responsiveness
AhPATL3	ABRE	Arabidopsis thaliana	1813	+	5	ACGTG	cis-acting element involved in the abscisic acid responsiveness
AhPATL3	ABRE	Arabidopsis thaliana	1865	-	5	ACGTG	cis-acting element involved in the abscisic acid responsiveness
AhPATL3	G-Box	Pisum sativum	519	+	6	CACGTG	cis-acting regulatory element involved in light responsiveness
AhPATL3	G-Box	Pisum sativum	1363	+	6	CACGTT	cis-acting regulatory element involved in light responsiveness
AhPATL3	G-box	Zea mays	463	+	6	CACGAC	cis-acting regulatory element involved in light responsiveness
AhPATL3	G-box	Arabidopsis thaliana	480	+	6	TACGTG	cis-acting regulatory element involved in light responsiveness
AhPATL3	G-box	Zea mays	500	-	6	CACGTC	cis-acting regulatory element involved in light responsiveness
AhPATL3	G-box	Brassica napus	518	+	8	ACACGTGT	cis-acting regulatory element involved in light responsiveness
AhPATL3	G-box	Arabidopsis thaliana	519	+	6	CACGTG	cis-acting regulatory element involved in light responsiveness
AhPATL3	G-box	Arabidopsis thaliana	553	+	6	TACGTG	cis-acting regulatory element involved in light responsiveness
AhPATL3	G-box	Brassica oleracea	1363	-	8	TAAACGTG	cis-acting regulatory element involved in light responsiveness
AhPATL3	G-box	Arabidopsis thaliana	1812	+	6	TACGTG	cis-acting regulatory element involved in light responsiveness
AhPATL3	G-box	Zea mays	1865	+	6	CACGTC	cis-acting regulatory element involved in light responsiveness
AhPATL3	TGACG-motif	Hordeum vulgare	357	+	5	TGACG	cis-acting regulatory element involved in the MeJA-responsiveness
AhPATL3	TGACG-motif	Hordeum vulgare	499	+	5	TGACG	cis-acting regulatory element involved in the MeJA-responsiveness
AhPATL3	TGACG-motif	Hordeum vulgare	867	-	5	TGACG	cis-acting regulatory element involved in the MeJA-responsiveness
AhPATL3	TGACG-motif	Hordeum vulgare	1715	-	5	TGACG	cis-acting regulatory element involved in the MeJA-responsiveness
AhPATL3	TGACG-motif	Hordeum vulgare	1797	+	5	TGACG	cis-acting regulatory element involved in the MeJA-responsiveness
AhPATL3	TGACG-motif	Hordeum vulgare	1867	-	5	TGACG	cis-acting regulatory element involved in the MeJA-responsiveness
AhPATL3	CGTCA-motif	Hordeum vulgare	357	-	5	CGTCA	cis-acting regulatory element involved in the MeJA-responsiveness
AhPATL3	CGTCA-motif	Hordeum vulgare	499	-	5	CGTCA	cis-acting regulatory element involved in the MeJA-responsiveness
AhPATL3	CGTCA-motif	Hordeum vulgare	867	+	5	CGTCA	cis-acting regulatory element involved in the MeJA-responsiveness
AhPATL3	CGTCA-motif	Hordeum vulgare	1715	+	5	CGTCA	cis-acting regulatory element involved in the MeJA-responsiveness
AhPATL3	CGTCA-motif	Hordeum vulgare	1797	-	5	CGTCA	cis-acting regulatory element involved in the MeJA-responsiveness
AhPATL3	CGTCA-motif	Hordeum vulgare	1867	+	5	CGTCA	cis-acting regulatory element involved in the MeJA-responsiveness
AhPATL3	GT1-motif	Arabidopsis thaliana	448	+	6	GGTTAA	light responsive element
AhPATL3	GT1-motif	Arabidopsis thaliana	457	+	6	GGTTAA	light responsive element
AhPATL3	GT1-motif	Arabidopsis thaliana	1194	-	6	GGTTAA	light responsive element
AhPATL3	GT1-motif	Arabidopsis thaliana	1908	-	6	GGTTAA	light responsive element
AhPATL3	Box 4	Petroselinum crispum	7	+	6	ATTAAT	part of a conserved DNA module involved in light responsiveness
AhPATL3	Box 4	Petroselinum crispum	925	+	6	ATTAAT	part of a conserved DNA module involved in light responsiveness
AhPATL3	Box 4	Petroselinum crispum	1081	-	6	ATTAAT	part of a conserved DNA module involved in light responsiveness
AhPATL3	Box 4	Petroselinum crispum	1825	-	6	ATTAAT	part of a conserved DNA module involved in light responsiveness
AhPATL3	Box 4	Petroselinum crispum	1977	-	6	ATTAAT	part of a conserved DNA module involved in light responsiveness
AhPATL3	ATC-motif	Spinacia oleracea	411	-	8	AGTAATCT	part of a conserved DNA module involved in light responsiveness
AhPATL3	TCT-motif	Arabidopsis thaliana	92	-	6	TCTTAC	part of a light responsive element
AhPATL3	TCCC-motif	Spinacia oleracea	1587	-	7	TCTCCCT	part of a light responsive element
AhPATL4	LTR	Hordeum vulgare	1291	-	6	CCGAAA	cis-acting element involved in low-temperature responsiveness
AhPATL4	ABRE	Arabidopsis thaliana	45	-	5	ACGTG	cis-acting element involved in the abscisic acid responsiveness
AhPATL4	ABRE	Arabidopsis thaliana	791	-	5	ACGTG	cis-acting element involved in the abscisic acid responsiveness
AhPATL4	ARE	Zea mays	787	+	6	AAACCA	cis-acting regulatory element essential for the anaerobic induction
AhPATL4	G-box	Zea mays	45	+	6	CACGTC	cis-acting regulatory element involved in light responsiveness
AhPATL4	G-box	Zea mays	791	+	6	CACGTC	cis-acting regulatory element involved in light responsiveness
AhPATL4	TGACG-motif	Hordeum vulgare	47	-	5	TGACG	cis-acting regulatory element involved in the MeJA-responsiveness
AhPATL4	CGTCA-motif	Hordeum vulgare	47	+	5	CGTCA	cis-acting regulatory element involved in the MeJA-responsiveness
AhPATL4	GT1-motif	Arabidopsis thaliana	804	-	6	GGTTAA	light responsive element
AhPATL4	GT1-motif	Arabidopsis thaliana	843	-	6	GGTTAA	light responsive element
AhPATL4	MBS	Arabidopsis thaliana	1816	-	6	CAACTG	MYB binding site involved in drought-inducibility
AhPATL4	Box 4	Petroselinum crispum	54	+	6	ATTAAT	part of a conserved DNA module involved in light responsiveness
AhPATL4	Box 4	Petroselinum crispum	86	+	6	ATTAAT	part of a conserved DNA module involved in light responsiveness
AhPATL4	Box 4	Petroselinum crispum	93	+	6	ATTAAT	part of a conserved DNA module involved in light responsiveness
AhPATL4	Box 4	Petroselinum crispum	142	+	6	ATTAAT	part of a conserved DNA module involved in light responsiveness
AhPATL4	Box 4	Petroselinum crispum	168	+	6	ATTAAT	part of a conserved DNA module involved in light responsiveness
AhPATL4	Box 4	Petroselinum crispum	175	+	6	ATTAAT	part of a conserved DNA module involved in light responsiveness
AhPATL4	Box 4	Petroselinum crispum	235	+	6	ATTAAT	part of a conserved DNA module involved in light responsiveness
AhPATL4	Box 4	Petroselinum crispum	248	+	6	ATTAAT	part of a conserved DNA module involved in light responsiveness
AhPATL4	Box 4	Petroselinum crispum	545	+	6	ATTAAT	part of a conserved DNA module involved in light responsiveness
AhPATL4	Box 4	Petroselinum crispum	615	+	6	ATTAAT	part of a conserved DNA module involved in light responsiveness
AhPATL4	Box 4	Petroselinum crispum	662	+	6	ATTAAT	part of a conserved DNA module involved in light responsiveness
AhPATL4	Box 4	Petroselinum crispum	709	+	6	ATTAAT	part of a conserved DNA module involved in light responsiveness
AhPATL4	Box 4	Petroselinum crispum	829	+	6	ATTAAT	part of a conserved DNA module involved in light responsiveness
AhPATL4	Box 4	Petroselinum crispum	1016	-	6	ATTAAT	part of a conserved DNA module involved in light responsiveness
AhPATL4	Box 4	Petroselinum crispum	1043	-	6	ATTAAT	part of a conserved DNA module involved in light responsiveness
AhPATL4	Box 4	Petroselinum crispum	1056	-	6	ATTAAT	part of a conserved DNA module involved in light responsiveness
AhPATL4	Box 4	Petroselinum crispum	1391	-	6	ATTAAT	part of a conserved DNA module involved in light responsiveness
AhPATL4	Box 4	Petroselinum crispum	1395	-	6	ATTAAT	part of a conserved DNA module involved in light responsiveness
AhPATL4	Box 4	Petroselinum crispum	1399	-	6	ATTAAT	part of a conserved DNA module involved in light responsiveness
AhPATL4	Box 4	Petroselinum crispum	1417	-	6	ATTAAT	part of a conserved DNA module involved in light responsiveness
AhPATL4	Box 4	Petroselinum crispum	1492	-	6	ATTAAT	part of a conserved DNA module involved in light responsiveness
AhPATL4	Box 4	Petroselinum crispum	1615	-	6	ATTAAT	part of a conserved DNA module involved in light responsiveness
AhPATL4	Box 4	Petroselinum crispum	1625	-	6	ATTAAT	part of a conserved DNA module involved in light responsiveness
AhPATL4	Box 4	Petroselinum crispum	1832	-	6	ATTAAT	part of a conserved DNA module involved in light responsiveness
AhPATL4	GATA-motif	Solanum tuberosum	796	-	9	AAGGATAAGG	part of a light responsive element
AhPATL4	LAMP-element	Pisum sativum	762	+	8	CTTTATCA	part of a light responsive element
AhPATL4	GA-motif	Arabidopsis thaliana	1119	+	8	ATAGATAA	part of a light responsive element
AhPATL4	GA-motif	Arabidopsis thaliana	1669	-	8	ATAGATAA	part of a light responsive element
AhPATL4	I-box	Triticum aestivum	796	-	8	AGATAAGG	part of a light responsive element
AhPATL5	TC-rich repeats	Nicotiana tabacum	1575	-	9	GTTTTCTTAC	cis-acting element involved in defense and stress responsiveness
AhPATL5	TCA-element	Nicotiana tabacum	725	-	9	CCATCTTTTT	cis-acting element involved in salicylic acid responsiveness
AhPATL5	TCA-element	Nicotiana tabacum	741	-	9	CCATCTTTTT	cis-acting element involved in salicylic acid responsiveness
AhPATL5	TCA-element	Brassica oleracea	1402	+	9	TCAGAAGAGG	cis-acting element involved in salicylic acid responsiveness
AhPATL5	ABRE	Arabidopsis thaliana	768	-	7	AACCCGG	cis-acting element involved in the abscisic acid responsiveness
AhPATL5	ABRE	Oryza sativa	953	-	9	GCCGCGTGGC	cis-acting element involved in the abscisic acid responsiveness
AhPATL5	ARE	Zea mays	512	+	6	AAACCA	cis-acting regulatory element essential for the anaerobic induction
AhPATL5	ARE	Zea mays	1581	+	6	AAACCA	cis-acting regulatory element essential for the anaerobic induction
AhPATL5	AuxRR-core	Nicotiana tabacum	552	-	7	GGTCCAT	cis-acting regulatory element involved in auxin responsiveness
AhPATL5	TGACG-motif	Hordeum vulgare	1129	+	5	TGACG	cis-acting regulatory element involved in the MeJA-responsiveness
AhPATL5	TGACG-motif	Hordeum vulgare	1302	+	5	TGACG	cis-acting regulatory element involved in the MeJA-responsiveness
AhPATL5	CGTCA-motif	Hordeum vulgare	1129	-	5	CGTCA	cis-acting regulatory element involved in the MeJA-responsiveness
AhPATL5	CGTCA-motif	Hordeum vulgare	1302	-	5	CGTCA	cis-acting regulatory element involved in the MeJA-responsiveness
AhPATL5	CAT-box	Arabidopsis thaliana	861	+	6	GCCACT	cis-acting regulatory element related to meristem expression
AhPATL5	GC-motif	Zea mays	765	+	6	CCCCCG	enhancer-like element involved in anoxic specific inducibility
AhPATL5	GT1-motif	Avena sativa	478	+	7	GGTTAAT	light responsive element
AhPATL5	MBS	Arabidopsis thaliana	1810	-	6	CAACTG	MYB binding site involved in drought-inducibility
AhPATL5	Box 4	Petroselinum crispum	649	+	6	ATTAAT	part of a conserved DNA module involved in light responsiveness
AhPATL5	Box 4	Petroselinum crispum	1032	-	6	ATTAAT	part of a conserved DNA module involved in light responsiveness
AhPATL5	Box 4	Petroselinum crispum	1907	-	6	ATTAAT	part of a conserved DNA module involved in light responsiveness
AhPATL5	TCT-motif	Arabidopsis thaliana	209	-	6	TCTTAC	part of a light responsive element
AhPATL5	TCT-motif	Arabidopsis thaliana	380	+	6	TCTTAC	part of a light responsive element
AhPATL5	I-box	Solanum tuberosum	1360	+	9	TGATAATGT	part of a light responsive element
AhPATL5	AE-box	Arabidopsis thaliana	438	+	8	AGAAACAA	part of a module for light response
AhPATL5	AE-box	Arabidopsis thaliana	486	+	8	AGAAACAA	part of a module for light response
AhPATL6	LTR	Hordeum vulgare	586	-	6	CCGAAA	cis-acting element involved in low-temperature responsiveness
AhPATL6	TCA-element	Nicotiana tabacum	119	-	9	CCATCTTTTT	cis-acting element involved in salicylic acid responsiveness
AhPATL6	ABRE	Arabidopsis thaliana	628	-	5	ACGTG	cis-acting element involved in the abscisic acid responsiveness
AhPATL6	ABRE	Triticum aestivum	656	+	9	GACACGTGGC	cis-acting element involved in the abscisic acid responsiveness
AhPATL6	ABRE	Arabidopsis thaliana	658	+	6	CACGTG	cis-acting element involved in the abscisic acid responsiveness
AhPATL6	ABRE	Arabidopsis thaliana	659	+	5	ACGTG	cis-acting element involved in the abscisic acid responsiveness
AhPATL6	ABRE	Triticum aestivum	707	+	9	GACACGTGGC	cis-acting element involved in the abscisic acid responsiveness
AhPATL6	ABRE	Arabidopsis thaliana	709	+	6	CACGTG	cis-acting element involved in the abscisic acid responsiveness
AhPATL6	ABRE	Arabidopsis thaliana	710	+	5	ACGTG	cis-acting element involved in the abscisic acid responsiveness
AhPATL6	ABRE	Arabidopsis thaliana	846	-	5	ACGTG	cis-acting element involved in the abscisic acid responsiveness
AhPATL6	ABRE	Triticum aestivum	875	+	9	GACACGTGGC	cis-acting element involved in the abscisic acid responsiveness
AhPATL6	ABRE	Arabidopsis thaliana	914	+	5	ACGTG	cis-acting element involved in the abscisic acid responsiveness
AhPATL6	ARE	Zea mays	713	-	6	AAACCA	cis-acting regulatory element essential for the anaerobic induction
AhPATL6	ARE	Zea mays	1161	-	6	AAACCA	cis-acting regulatory element essential for the anaerobic induction
AhPATL6	ARE	Zea mays	1190	-	6	AAACCA	cis-acting regulatory element essential for the anaerobic induction
AhPATL6	G-Box	Pisum sativum	628	+	6	CACGTT	cis-acting regulatory element involved in light responsiveness
AhPATL6	G-Box	Pisum sativum	658	+	6	CACGTG	cis-acting regulatory element involved in light responsiveness
AhPATL6	G-Box	Pisum sativum	709	+	6	CACGTG	cis-acting regulatory element involved in light responsiveness
AhPATL6	G-Box	Pisum sativum	846	+	6	CACGTT	cis-acting regulatory element involved in light responsiveness
AhPATL6	G-box	Brassica oleracea	636	-	9	TAACACGTAG	cis-acting regulatory element involved in light responsiveness
AhPATL6	G-box	Brassica napus	657	+	9	ACACGTGGC	cis-acting regulatory element involved in light responsiveness
AhPATL6	G-box	Arabidopsis thaliana	658	+	6	CACGTG	cis-acting regulatory element involved in light responsiveness
AhPATL6	G-box	Arabidopsis thaliana	709	+	6	CACGTG	cis-acting regulatory element involved in light responsiveness
AhPATL6	G-box	Brassica oleracea	912	-	10	TAACACGTAG	cis-acting regulatory element involved in light responsiveness
AhPATL6	G-box	Arabidopsis thaliana	913	+	6	TACGTG	cis-acting regulatory element involved in light responsiveness
AhPATL6	CGTCA-motif	Hordeum vulgare	776	-	5	CGTCA	cis-acting regulatory element involved in the MeJA-responsiveness
AhPATL6	CGTCA-motif	Hordeum vulgare	1035	+	5	CGTCA	cis-acting regulatory element involved in the MeJA-responsiveness
AhPATL6	TGACG-motif	Hordeum vulgare	776	+	5	TGACG	cis-acting regulatory element involved in the MeJA-responsiveness
AhPATL6	TGACG-motif	Hordeum vulgare	1035	-	5	TGACG	cis-acting regulatory element involved in the MeJA-responsiveness
AhPATL6	P-box	Oryza sativa	1337	+	7	CCTTTTG	gibberellin-responsive element
AhPATL6	MBS	Arabidopsis thaliana	549	+	6	CAACTG	MYB binding site involved in drought-inducibility
AhPATL6	Box 4	Petroselinum crispum	28	+	6	ATTAAT	part of a conserved DNA module involved in light responsiveness
AhPATL6	Box 4	Petroselinum crispum	74	+	6	ATTAAT	part of a conserved DNA module involved in light responsiveness
AhPATL6	Box 4	Petroselinum crispum	135	+	6	ATTAAT	part of a conserved DNA module involved in light responsiveness
AhPATL6	Box 4	Petroselinum crispum	570	+	6	ATTAAT	part of a conserved DNA module involved in light responsiveness
AhPATL6	Box 4	Petroselinum crispum	1331	-	6	ATTAAT	part of a conserved DNA module involved in light responsiveness
AhPATL6	Box 4	Petroselinum crispum	1499	-	6	ATTAAT	part of a conserved DNA module involved in light responsiveness
AhPATL6	Box 4	Petroselinum crispum	1558	-	6	ATTAAT	part of a conserved DNA module involved in light responsiveness
AhPATL6	Box II	Arabidopsis thaliana	911	-	9	ACACGTAGA	part of a light responsive element
AhPATL6	chs-CMA1a	Daucus carota	1623	-	8	TTACTTAA	part of a light responsive element
AhPATL6	TCT-motif	Arabidopsis thaliana	369	+	6	TCTTAC	part of a light responsive element
AhPATL6	TCT-motif	Arabidopsis thaliana	593	-	6	TCTTAC	part of a light responsive element
AhPATL6	TCT-motif	Arabidopsis thaliana	1610	+	6	TCTTAC	part of a light responsive element
AhPATL6	LAMP-element	Pisum sativum	800	-	8	CTTTATCA	part of a light responsive element
AhPATL6	AT1-motif	Solanum tuberosum	1474	+	13	AATTATTTTTTATT	part of a light responsive module
AhPATL7	TGA-element	Brassica oleracea	1902	-	6	AACGAC	auxin-responsive element
AhPATL7	TGA-element	Brassica oleracea	1913	+	6	AACGAC	auxin-responsive element
AhPATL7	TC-rich repeats	Nicotiana tabacum	174	-	9	GTTTTCTTAC	cis-acting element involved in defense and stress responsiveness
AhPATL7	TCA-element	Brassica oleracea	1342	+	10	TCAGAAGAGG	cis-acting element involved in salicylic acid responsiveness
AhPATL7	ABRE	Arabidopsis thaliana	1700	-	5	ACGTG	cis-acting element involved in the abscisic acid responsiveness
AhPATL7	ARE	Zea mays	558	-	6	AAACCA	cis-acting regulatory element essential for the anaerobic induction
AhPATL7	ARE	Zea mays	1386	-	6	AAACCA	cis-acting regulatory element essential for the anaerobic induction
AhPATL7	G-Box	Triticum aestivum	1223	+	10	TCCACATGGCA	cis-acting regulatory element involved in light responsiveness
AhPATL7	G-Box	Pisum sativum	1700	+	6	CACGTT	cis-acting regulatory element involved in light responsiveness
AhPATL7	CGTCA-motif	Hordeum vulgare	86	-	5	CGTCA	cis-acting regulatory element involved in the MeJA-responsiveness
AhPATL7	CGTCA-motif	Hordeum vulgare	161	-	5	CGTCA	cis-acting regulatory element involved in the MeJA-responsiveness
AhPATL7	CGTCA-motif	Hordeum vulgare	740	+	5	CGTCA	cis-acting regulatory element involved in the MeJA-responsiveness
AhPATL7	CGTCA-motif	Hordeum vulgare	1601	+	5	CGTCA	cis-acting regulatory element involved in the MeJA-responsiveness
AhPATL7	TGACG-motif	Hordeum vulgare	86	+	5	TGACG	cis-acting regulatory element involved in the MeJA-responsiveness
AhPATL7	TGACG-motif	Hordeum vulgare	161	+	5	TGACG	cis-acting regulatory element involved in the MeJA-responsiveness
AhPATL7	TGACG-motif	Hordeum vulgare	740	-	5	TGACG	cis-acting regulatory element involved in the MeJA-responsiveness
AhPATL7	TGACG-motif	Hordeum vulgare	1601	-	5	TGACG	cis-acting regulatory element involved in the MeJA-responsiveness
AhPATL7	GCN4_motif	Oryza sativa	1695	-	7	TGAGTCA	cis-regulatory element involved in endosperm expression
AhPATL7	GT1-motif	Avena sativa	1793	-	7	GGTTAAT	light responsive element
AhPATL7	GT1-motif	Arabidopsis thaliana	1794	-	6	GGTTAA	light responsive element
AhPATL7	MBS	Arabidopsis thaliana	1984	+	6	CAACTG	MYB binding site involved in drought-inducibility
AhPATL7	Box 4	Petroselinum crispum	92	+	6	ATTAAT	part of a conserved DNA module involved in light responsiveness
AhPATL7	Box 4	Petroselinum crispum	207	+	6	ATTAAT	part of a conserved DNA module involved in light responsiveness
AhPATL7	Box 4	Petroselinum crispum	827	+	6	ATTAAT	part of a conserved DNA module involved in light responsiveness
AhPATL7	Box 4	Petroselinum crispum	831	+	6	ATTAAT	part of a conserved DNA module involved in light responsiveness
AhPATL7	Box 4	Petroselinum crispum	849	+	6	ATTAAT	part of a conserved DNA module involved in light responsiveness
AhPATL7	Box 4	Petroselinum crispum	1044	-	6	ATTAAT	part of a conserved DNA module involved in light responsiveness
AhPATL7	Box 4	Petroselinum crispum	1108	-	6	ATTAAT	part of a conserved DNA module involved in light responsiveness
AhPATL7	Box 4	Petroselinum crispum	1143	-	6	ATTAAT	part of a conserved DNA module involved in light responsiveness
AhPATL7	Box 4	Petroselinum crispum	1156	-	6	ATTAAT	part of a conserved DNA module involved in light responsiveness
AhPATL7	Box 4	Petroselinum crispum	1435	-	6	ATTAAT	part of a conserved DNA module involved in light responsiveness
AhPATL7	I-box	Flaveria trinervia	662	+	10	cCATATCCAAT	part of a light responsive element
AhPATL7	I-box	Gossypium hirsutum	1713	-	10	AAGATAAGGCT	part of a light responsive element
AhPATL7	I-box	Gossypium hirsutum	1745	-	10	AAGATAAGGCT	part of a light responsive element
AhPATL7	I-box	Triticum aestivum	1747	-	8	AGATAAGG	part of a light responsive element
AhPATL7	TCT-motif	Arabidopsis thaliana	281	-	6	TCTTAC	part of a light responsive element
AhPATL7	GATA-motif	Solanum tuberosum	1709	-	9	AAGGATAAGG	part of a light responsive element
AhPATL7	GATA-motif	Solanum tuberosum	1747	-	9	AAGGATAAGG	part of a light responsive element
AhPATL7	chs-CMA1a	Daucus carota	836	-	8	TTACTTAA	part of a light responsive element
AhPATL7	AT1-motif	Solanum tuberosum	892	-	13	AATTATTTTTTATT	part of a light responsive module
AhPATL7	AE-box	Arabidopsis thaliana	1644	-	8	AGAAACAA	part of a module for light response
AhPATL7	WUN-motif	Brassica oleracea	1856	-	9	AAATTTCCT	wound-responsive element
AhPATL8	TGA-element	Brassica oleracea	26	-	6	AACGAC	auxin-responsive element
AhPATL8	ACE	Petroselinum crispum	707	+	9	GACACGTATG	cis-acting element involved in light responsiveness
AhPATL8	LTR	Hordeum vulgare	589	-	6	CCGAAA	cis-acting element involved in low-temperature responsiveness
AhPATL8	TCA-element	Nicotiana tabacum	1394	+	9	CCATCTTTTT	cis-acting element involved in salicylic acid responsiveness
AhPATL8	TCA-element	Nicotiana tabacum	1753	-	9	CCATCTTTTT	cis-acting element involved in salicylic acid responsiveness
AhPATL8	ABRE	Arabidopsis thaliana	703	+	5	ACGTG	cis-acting element involved in the abscisic acid responsiveness
AhPATL8	ABRE	Oryza sativa	707	-	8	TACGTGTC	cis-acting element involved in the abscisic acid responsiveness
AhPATL8	ABRE	Arabidopsis thaliana	709	-	5	ACGTG	cis-acting element involved in the abscisic acid responsiveness
AhPATL8	AuxRR-core	Nicotiana tabacum	181	+	7	GGTCCAT	cis-acting regulatory element involved in auxin responsiveness
AhPATL8	G-box	Brassica oleracea	190	+	9	TAACACGTAG	cis-acting regulatory element involved in light responsiveness
AhPATL8	G-box	Arabidopsis thaliana	702	+	6	TACGTG	cis-acting regulatory element involved in light responsiveness
AhPATL8	G-box	Arabidopsis thaliana	709	-	6	TACGTG	cis-acting regulatory element involved in light responsiveness
AhPATL8	G-box	Nicotiana plumbaginifolia	1291	-	10	CAGACGTGGCA	cis-acting regulatory element involved in light responsiveness
AhPATL8	G-box	Zea mays	1382	-	6	CACGAC	cis-acting regulatory element involved in light responsiveness
AhPATL8	CGTCA-motif	Hordeum vulgare	133	-	5	CGTCA	cis-acting regulatory element involved in the MeJA-responsiveness
AhPATL8	CGTCA-motif	Hordeum vulgare	268	-	5	CGTCA	cis-acting regulatory element involved in the MeJA-responsiveness
AhPATL8	CGTCA-motif	Hordeum vulgare	767	+	5	CGTCA	cis-acting regulatory element involved in the MeJA-responsiveness
AhPATL8	TGACG-motif	Hordeum vulgare	133	+	5	TGACG	cis-acting regulatory element involved in the MeJA-responsiveness
AhPATL8	TGACG-motif	Hordeum vulgare	268	+	5	TGACG	cis-acting regulatory element involved in the MeJA-responsiveness
AhPATL8	TGACG-motif	Hordeum vulgare	767	-	5	TGACG	cis-acting regulatory element involved in the MeJA-responsiveness
AhPATL8	O2-site	Zea mays	141	+	10	GATGACATGG	cis-acting regulatory element involved in zein metabolism regulation
AhPATL8	O2-site	Zea mays	1758	+	9	GATGATGTGG	cis-acting regulatory element involved in zein metabolism regulation
AhPATL8	CAT-box	Arabidopsis thaliana	1507	-	6	GCCACT	cis-acting regulatory element related to meristem expression
AhPATL8	GT1-motif	Avena sativa	679	+	7	GGTTAAT	light responsive element
AhPATL8	GT1-motif	Arabidopsis thaliana	947	+	6	GGTTAA	light responsive element
AhPATL8	MBS	Arabidopsis thaliana	491	-	6	CAACTG	MYB binding site involved in drought-inducibility
AhPATL8	MBS	Arabidopsis thaliana	920	+	6	CAACTG	MYB binding site involved in drought-inducibility
AhPATL8	MRE	Petroselinum crispum	1118	+	7	AACCTAA	MYB binding site involved in light responsiveness
AhPATL8	Box 4	Petroselinum crispum	377	+	6	ATTAAT	part of a conserved DNA module involved in light responsiveness
AhPATL8	Box 4	Petroselinum crispum	448	+	6	ATTAAT	part of a conserved DNA module involved in light responsiveness
AhPATL8	Box 4	Petroselinum crispum	1850	-	6	ATTAAT	part of a conserved DNA module involved in light responsiveness
AhPATL8	GA-motif	Arabidopsis thaliana	1900	+	8	ATAGATAA	part of a light responsive element
AhPATL8	TCCC-motif	Spinacia oleracea	1343	+	7	TCTCCCT	part of a light responsive element
AhPATL8	TCCC-motif	Spinacia oleracea	1933	-	7	TCTCCCT	part of a light responsive element
AhPATL8	TCT-motif	Arabidopsis thaliana	84	-	6	TCTTAC	part of a light responsive element
AhPATL8	GATA-motif	Arabidopsis thaliana	331	+	10	AAGATAAGATT	part of a light responsive element
AhPATL8	GATA-motif	Arabidopsis thaliana	1429	-	7	GATAGGA	part of a light responsive element
AhPATL8	GATA-motif	Pisum sativum	1614	+	7	GATAGGG	part of a light responsive element
AhPATL8	GATA-motif	Arabidopsis thaliana	1662	+	7	GATAGGA	part of a light responsive element
AhPATL9	LTR	Hordeum vulgare	1333	-	6	CCGAAA	cis-acting element involved in low-temperature responsiveness
AhPATL9	ABRE	Arabidopsis thaliana	833	-	5	ACGTG	cis-acting element involved in the abscisic acid responsiveness
AhPATL9	ARE	Zea mays	116	+	6	AAACCA	cis-acting regulatory element essential for the anaerobic induction
AhPATL9	ARE	Zea mays	829	+	6	AAACCA	cis-acting regulatory element essential for the anaerobic induction
AhPATL9	G-box	Zea mays	833	+	6	CACGTC	cis-acting regulatory element involved in light responsiveness
AhPATL9	GT1-motif	Arabidopsis thaliana	846	-	6	GGTTAA	light responsive element
AhPATL9	GT1-motif	Arabidopsis thaliana	885	-	6	GGTTAA	light responsive element
AhPATL9	Box 4	Petroselinum crispum	127	+	6	ATTAAT	part of a conserved DNA module involved in light responsiveness
AhPATL9	Box 4	Petroselinum crispum	144	+	6	ATTAAT	part of a conserved DNA module involved in light responsiveness
AhPATL9	Box 4	Petroselinum crispum	151	+	6	ATTAAT	part of a conserved DNA module involved in light responsiveness
AhPATL9	Box 4	Petroselinum crispum	190	+	6	ATTAAT	part of a conserved DNA module involved in light responsiveness
AhPATL9	Box 4	Petroselinum crispum	213	+	6	ATTAAT	part of a conserved DNA module involved in light responsiveness
AhPATL9	Box 4	Petroselinum crispum	252	+	6	ATTAAT	part of a conserved DNA module involved in light responsiveness
AhPATL9	Box 4	Petroselinum crispum	326	+	6	ATTAAT	part of a conserved DNA module involved in light responsiveness
AhPATL9	Box 4	Petroselinum crispum	541	+	6	ATTAAT	part of a conserved DNA module involved in light responsiveness
AhPATL9	Box 4	Petroselinum crispum	657	+	6	ATTAAT	part of a conserved DNA module involved in light responsiveness
AhPATL9	Box 4	Petroselinum crispum	704	+	6	ATTAAT	part of a conserved DNA module involved in light responsiveness
AhPATL9	Box 4	Petroselinum crispum	751	+	6	ATTAAT	part of a conserved DNA module involved in light responsiveness
AhPATL9	Box 4	Petroselinum crispum	871	+	6	ATTAAT	part of a conserved DNA module involved in light responsiveness
AhPATL9	Box 4	Petroselinum crispum	1058	-	6	ATTAAT	part of a conserved DNA module involved in light responsiveness
AhPATL9	Box 4	Petroselinum crispum	1085	-	6	ATTAAT	part of a conserved DNA module involved in light responsiveness
AhPATL9	Box 4	Petroselinum crispum	1098	-	6	ATTAAT	part of a conserved DNA module involved in light responsiveness
AhPATL9	Box 4	Petroselinum crispum	1437	-	6	ATTAAT	part of a conserved DNA module involved in light responsiveness
AhPATL9	Box 4	Petroselinum crispum	1441	-	6	ATTAAT	part of a conserved DNA module involved in light responsiveness
AhPATL9	Box 4	Petroselinum crispum	1445	-	6	ATTAAT	part of a conserved DNA module involved in light responsiveness
AhPATL9	Box 4	Petroselinum crispum	1463	-	6	ATTAAT	part of a conserved DNA module involved in light responsiveness
AhPATL9	Box 4	Petroselinum crispum	1538	-	6	ATTAAT	part of a conserved DNA module involved in light responsiveness
AhPATL9	Box 4	Petroselinum crispum	1671	-	6	ATTAAT	part of a conserved DNA module involved in light responsiveness
AhPATL9	Box 4	Petroselinum crispum	1888	-	6	ATTAAT	part of a conserved DNA module involved in light responsiveness
AhPATL9	ATCT-motif	Pisum sativum	1584	+	9	AATCTAATCC	part of a conserved DNA module involved in light responsiveness
AhPATL9	GATA-motif	Solanum tuberosum	838	-	9	AAGGATAAGG	part of a light responsive element
AhPATL9	LAMP-element	Pisum sativum	804	+	8	CTTTATCA	part of a light responsive element
AhPATL9	GA-motif	Arabidopsis thaliana	1161	+	8	ATAGATAA	part of a light responsive element
AhPATL9	GA-motif	Arabidopsis thaliana	1726	-	8	ATAGATAA	part of a light responsive element
AhPATL9	I-box	Triticum aestivum	838	-	8	AGATAAGG	part of a light responsive element
AhPATL9	AT1-motif	Solanum tuberosum	279	-	13	AATTATTTTTTATT	part of a light responsive module
AhPITP1	TC-rich repeats	Nicotiana tabacum	176	+	9	ATTCTCTAAC	cis-acting element involved in defense and stress responsiveness
AhPITP1	TC-rich repeats	Nicotiana tabacum	1868	-	9	GTTTTCTTAC	cis-acting element involved in defense and stress responsiveness
AhPITP1	LTR	Hordeum vulgare	912	+	6	CCGAAA	cis-acting element involved in low-temperature responsiveness
AhPITP1	LTR	Hordeum vulgare	1033	+	6	CCGAAA	cis-acting element involved in low-temperature responsiveness
AhPITP1	TCA-element	Nicotiana tabacum	918	-	9	CCATCTTTTT	cis-acting element involved in salicylic acid responsiveness
AhPITP1	TCA-element	Nicotiana tabacum	1707	+	9	CCATCTTTTT	cis-acting element involved in salicylic acid responsiveness
AhPITP1	ABRE	Arabidopsis thaliana	1668	-	6	CACGTG	cis-acting element involved in the abscisic acid responsiveness
AhPITP1	ABRE	Arabidopsis thaliana	1669	+	5	ACGTG	cis-acting element involved in the abscisic acid responsiveness
AhPITP1	ARE	Zea mays	1074	-	6	AAACCA	cis-acting regulatory element essential for the anaerobic induction
AhPITP1	G-box	Arabidopsis thaliana	1668	-	6	CACGTG	cis-acting regulatory element involved in light responsiveness
AhPITP1	G-Box	Pisum sativum	1668	-	6	CACGTG	cis-acting regulatory element involved in light responsiveness
AhPITP1	CGTCA-motif	Hordeum vulgare	805	+	5	CGTCA	cis-acting regulatory element involved in the MeJA-responsiveness
AhPITP1	TGACG-motif	Hordeum vulgare	805	-	5	TGACG	cis-acting regulatory element involved in the MeJA-responsiveness
AhPITP1	GCN4_motif	Oryza sativa	1532	-	7	TGAGTCA	cis-regulatory element involved in endosperm expression
AhPITP1	GT1-motif	Avena sativa	906	-	7	GGTTAAT	light responsive element
AhPITP1	GT1-motif	Arabidopsis thaliana	907	-	6	GGTTAA	light responsive element
AhPITP1	GT1-motif	Arabidopsis thaliana	927	+	6	GGTTAA	light responsive element
AhPITP1	GT1-motif	Arabidopsis thaliana	1154	-	6	GGTTAA	light responsive element
AhPITP1	GT1-motif	Arabidopsis thaliana	1237	-	6	GGTTAA	light responsive element
AhPITP1	Sp1	Oryza sativa	854	+	6	GGGCGG	light responsive element
AhPITP1	MRE	Petroselinum crispum	424	-	7	AACCTAA	MYB binding site involved in light responsiveness
AhPITP1	Box 4	Petroselinum crispum	76	+	6	ATTAAT	part of a conserved DNA module involved in light responsiveness
AhPITP1	Box 4	Petroselinum crispum	143	+	6	ATTAAT	part of a conserved DNA module involved in light responsiveness
AhPITP1	Box 4	Petroselinum crispum	159	+	6	ATTAAT	part of a conserved DNA module involved in light responsiveness
AhPITP1	Box 4	Petroselinum crispum	611	+	6	ATTAAT	part of a conserved DNA module involved in light responsiveness
AhPITP1	Box 4	Petroselinum crispum	1416	-	6	ATTAAT	part of a conserved DNA module involved in light responsiveness
AhPITP1	Box 4	Petroselinum crispum	1439	-	6	ATTAAT	part of a conserved DNA module involved in light responsiveness
AhPITP1	Box 4	Petroselinum crispum	1517	-	6	ATTAAT	part of a conserved DNA module involved in light responsiveness
AhPITP1	AT1-motif	Solanum tuberosum	512	-	13	AATTATTTTTTATT	part of a light responsive module
AhPITP1	AT1-motif	Solanum tuberosum	1754	+	13	AATTATTTTTTATT	part of a light responsive module
AhPITP10	TGA-element	Brassica oleracea	81	+	6	AACGAC	auxin-responsive element
AhPITP10	ACE	Petroselinum crispum	750	+	9	CTAACGTATT	cis-acting element involved in light responsiveness
AhPITP10	TCA-element	Nicotiana tabacum	1873	+	9	CCATCTTTTT	cis-acting element involved in salicylic acid responsiveness
AhPITP10	SARE	Nicotiana tabacum	1868	+	11	TTCGACCATCTT	cis-acting element involved in salicylic acid responsiveness
AhPITP10	ABRE	Arabidopsis thaliana	722	+	6	CACGTG	cis-acting element involved in the abscisic acid responsiveness
AhPITP10	ABRE	Arabidopsis thaliana	723	+	5	ACGTG	cis-acting element involved in the abscisic acid responsiveness
AhPITP10	ABRE	Hordeum vulgare	909	-	9	CGTACGTGCA	cis-acting element involved in the abscisic acid responsiveness
AhPITP10	ABRE	Arabidopsis thaliana	1483	-	5	ACGTG	cis-acting element involved in the abscisic acid responsiveness
AhPITP10	ARE	Zea mays	162	+	6	AAACCA	cis-acting regulatory element essential for the anaerobic induction
AhPITP10	ARE	Zea mays	855	-	6	AAACCA	cis-acting regulatory element essential for the anaerobic induction
AhPITP10	G-box	Arabidopsis thaliana	722	+	6	CACGTG	cis-acting regulatory element involved in light responsiveness
AhPITP10	G-Box	Pisum sativum	722	+	6	CACGTG	cis-acting regulatory element involved in light responsiveness
AhPITP10	G-Box	Pisum sativum	1483	+	6	CACGTT	cis-acting regulatory element involved in light responsiveness
AhPITP10	RY-element	Helianthus annuus	903	+	8	CATGCATG	cis-acting regulatory element involved in seed-specific regulation
AhPITP10	RY-element	Helianthus annuus	907	+	8	CATGCATG	cis-acting regulatory element involved in seed-specific regulation
AhPITP10	O2-site	Zea mays	1795	-	9	GATGACATGG	cis-acting regulatory element involved in zein metabolism regulation
AhPITP10	CAT-box	Arabidopsis thaliana	488	-	6	GCCACT	cis-acting regulatory element related to meristem expression
AhPITP10	P-box	Oryza sativa	113	-	7	CCTTTTG	gibberellin-responsive element
AhPITP10	MBS	Arabidopsis thaliana	547	+	6	CAACTG	MYB binding site involved in drought-inducibility
AhPITP10	MBS	Arabidopsis thaliana	1003	+	6	CAACTG	MYB binding site involved in drought-inducibility
AhPITP10	MBS	Arabidopsis thaliana	1213	+	6	CAACTG	MYB binding site involved in drought-inducibility
AhPITP10	Box 4	Petroselinum crispum	361	+	6	ATTAAT	part of a conserved DNA module involved in light responsiveness
AhPITP10	Box 4	Petroselinum crispum	1391	-	6	ATTAAT	part of a conserved DNA module involved in light responsiveness
AhPITP10	TCT-motif	Arabidopsis thaliana	1838	+	6	TCTTAC	part of a light responsive element
AhPITP10	Gap-box	Arabidopsis thaliana	1232	-	9	CAAATGAA(A/G)A	part of a light responsive element
AhPITP10	chs-CMA1a	Daucus carota	352	-	8	TTACTTAA	part of a light responsive element
AhPITP10	AE-box	Arabidopsis thaliana	935	-	8	AGAAACAA	part of a module for light response
AhPITP11	TC-rich repeats	Nicotiana tabacum	1684	+	9	ATTCTCTAAC	cis-acting element involved in defense and stress responsiveness
AhPITP11	ABRE	Arabidopsis thaliana	249	-	5	ACGTG	cis-acting element involved in the abscisic acid responsiveness
AhPITP11	ABRE	Arabidopsis thaliana	780	+	5	ACGTG	cis-acting element involved in the abscisic acid responsiveness
AhPITP11	ABRE	Arabidopsis thaliana	1565	+	5	ACGTG	cis-acting element involved in the abscisic acid responsiveness
AhPITP11	ABRE	Arabidopsis thaliana	1783	-	5	ACGTG	cis-acting element involved in the abscisic acid responsiveness
AhPITP11	ARE	Zea mays	1820	+	6	AAACCA	cis-acting regulatory element essential for the anaerobic induction
AhPITP11	ARE	Zea mays	1984	+	6	AAACCA	cis-acting regulatory element essential for the anaerobic induction
AhPITP11	G-Box	Pisum sativum	249	+	6	CACGTT	cis-acting regulatory element involved in light responsiveness
AhPITP11	G-Box	Pisum sativum	779	-	6	CACGTT	cis-acting regulatory element involved in light responsiveness
AhPITP11	G-Box	Pisum sativum	1564	-	6	CACGTT	cis-acting regulatory element involved in light responsiveness
AhPITP11	G-Box	Pisum sativum	1783	+	6	CACGTT	cis-acting regulatory element involved in light responsiveness
AhPITP11	G-box	Brassica oleracea	1080	-	9	TAACACGTAG	cis-acting regulatory element involved in light responsiveness
AhPITP11	O2-site	Zea mays	25	-	9	GATGATGTGG	cis-acting regulatory element involved in zein metabolism regulation
AhPITP11	P-box	Oryza sativa	957	-	7	CCTTTTG	gibberellin-responsive element
AhPITP11	P-box	Oryza sativa	1216	-	7	CCTTTTG	gibberellin-responsive element
AhPITP11	P-box	Oryza sativa	1349	-	7	CCTTTTG	gibberellin-responsive element
AhPITP11	P-box	Oryza sativa	1478	-	7	CCTTTTG	gibberellin-responsive element
AhPITP11	GT1-motif	Arabidopsis thaliana	1705	+	6	GGTTAA	light responsive element
AhPITP11	MBS	Arabidopsis thaliana	1097	+	6	CAACTG	MYB binding site involved in drought-inducibility
AhPITP11	MBS	Arabidopsis thaliana	1488	+	6	CAACTG	MYB binding site involved in drought-inducibility
AhPITP11	Box 4	Petroselinum crispum	263	+	6	ATTAAT	part of a conserved DNA module involved in light responsiveness
AhPITP11	Box 4	Petroselinum crispum	512	+	6	ATTAAT	part of a conserved DNA module involved in light responsiveness
AhPITP11	Box 4	Petroselinum crispum	552	+	6	ATTAAT	part of a conserved DNA module involved in light responsiveness
AhPITP11	Box 4	Petroselinum crispum	765	+	6	ATTAAT	part of a conserved DNA module involved in light responsiveness
AhPITP11	Box 4	Petroselinum crispum	1885	-	6	ATTAAT	part of a conserved DNA module involved in light responsiveness
AhPITP11	chs-CMA2a	Petroselinum crispum	986	-	8	TCACTTGA	part of a light responsive element
AhPITP11	chs-CMA2a	Petroselinum crispum	1116	-	8	TCACTTGA	part of a light responsive element
AhPITP11	chs-CMA2a	Petroselinum crispum	1248	-	8	TCACTTGA	part of a light responsive element
AhPITP11	chs-CMA2a	Petroselinum crispum	1378	-	8	TCACTTGA	part of a light responsive element
AhPITP11	chs-CMA2a	Petroselinum crispum	1635	-	8	TCACTTGA	part of a light responsive element
AhPITP11	Gap-box	Arabidopsis thaliana	1507	+	9	CAAATGAA(A/G)A	part of a light responsive element
AhPITP12	TC-rich repeats	Nicotiana tabacum	1647	+	9	ATTCTCTAAC	cis-acting element involved in defense and stress responsiveness
AhPITP12	ABRE	Arabidopsis thaliana	212	-	5	ACGTG	cis-acting element involved in the abscisic acid responsiveness
AhPITP12	ABRE	Arabidopsis thaliana	743	+	5	ACGTG	cis-acting element involved in the abscisic acid responsiveness
AhPITP12	ABRE	Arabidopsis thaliana	1528	+	5	ACGTG	cis-acting element involved in the abscisic acid responsiveness
AhPITP12	ABRE	Arabidopsis thaliana	1746	-	5	ACGTG	cis-acting element involved in the abscisic acid responsiveness
AhPITP12	ABRE	Arabidopsis thaliana	1980	+	5	ACGTG	cis-acting element involved in the abscisic acid responsiveness
AhPITP12	ARE	Zea mays	1783	+	6	AAACCA	cis-acting regulatory element essential for the anaerobic induction
AhPITP12	ARE	Zea mays	1947	+	6	AAACCA	cis-acting regulatory element essential for the anaerobic induction
AhPITP12	G-box	Brassica oleracea	1043	-	9	TAACACGTAG	cis-acting regulatory element involved in light responsiveness
AhPITP12	G-Box	Pisum sativum	212	+	6	CACGTT	cis-acting regulatory element involved in light responsiveness
AhPITP12	G-Box	Pisum sativum	742	-	6	CACGTT	cis-acting regulatory element involved in light responsiveness
AhPITP12	G-Box	Pisum sativum	1527	-	6	CACGTT	cis-acting regulatory element involved in light responsiveness
AhPITP12	G-Box	Pisum sativum	1746	+	6	CACGTT	cis-acting regulatory element involved in light responsiveness
AhPITP12	G-Box	Pisum sativum	1979	-	6	CACGTT	cis-acting regulatory element involved in light responsiveness
AhPITP12	P-box	Oryza sativa	920	-	7	CCTTTTG	gibberellin-responsive element
AhPITP12	P-box	Oryza sativa	1179	-	7	CCTTTTG	gibberellin-responsive element
AhPITP12	P-box	Oryza sativa	1312	-	7	CCTTTTG	gibberellin-responsive element
AhPITP12	P-box	Oryza sativa	1441	-	7	CCTTTTG	gibberellin-responsive element
AhPITP12	GT1-motif	Arabidopsis thaliana	1668	+	6	GGTTAA	light responsive element
AhPITP12	MBS	Arabidopsis thaliana	1060	+	6	CAACTG	MYB binding site involved in drought-inducibility
AhPITP12	MBS	Arabidopsis thaliana	1451	+	6	CAACTG	MYB binding site involved in drought-inducibility
AhPITP12	Box 4	Petroselinum crispum	226	+	6	ATTAAT	part of a conserved DNA module involved in light responsiveness
AhPITP12	Box 4	Petroselinum crispum	475	+	6	ATTAAT	part of a conserved DNA module involved in light responsiveness
AhPITP12	Box 4	Petroselinum crispum	515	+	6	ATTAAT	part of a conserved DNA module involved in light responsiveness
AhPITP12	Box 4	Petroselinum crispum	728	+	6	ATTAAT	part of a conserved DNA module involved in light responsiveness
AhPITP12	Box 4	Petroselinum crispum	1848	-	6	ATTAAT	part of a conserved DNA module involved in light responsiveness
AhPITP12	Gap-box	Arabidopsis thaliana	1470	+	9	CAAATGAA(A/G)A	part of a light responsive element
AhPITP12	chs-CMA2a	Petroselinum crispum	949	-	8	TCACTTGA	part of a light responsive element
AhPITP12	chs-CMA2a	Petroselinum crispum	1079	-	8	TCACTTGA	part of a light responsive element
AhPITP12	chs-CMA2a	Petroselinum crispum	1211	-	8	TCACTTGA	part of a light responsive element
AhPITP12	chs-CMA2a	Petroselinum crispum	1341	-	8	TCACTTGA	part of a light responsive element
AhPITP12	chs-CMA2a	Petroselinum crispum	1598	-	8	TCACTTGA	part of a light responsive element
AhPITP13	LTR	Hordeum vulgare	1132	+	6	CCGAAA	cis-acting element involved in low-temperature responsiveness
AhPITP13	TCA-element	Brassica oleracea	1310	-	9	TCAGAAGAGG	cis-acting element involved in salicylic acid responsiveness
AhPITP13	ABRE	Arabidopsis thaliana	596	-	5	ACGTG	cis-acting element involved in the abscisic acid responsiveness
AhPITP13	ABRE	Arabidopsis thaliana	627	-	5	ACGTG	cis-acting element involved in the abscisic acid responsiveness
AhPITP13	ABRE	Arabidopsis thaliana	667	+	6	CACGTG	cis-acting element involved in the abscisic acid responsiveness
AhPITP13	ABRE	Arabidopsis thaliana	668	+	5	ACGTG	cis-acting element involved in the abscisic acid responsiveness
AhPITP13	ABRE	Arabidopsis thaliana	835	-	5	ACGTG	cis-acting element involved in the abscisic acid responsiveness
AhPITP13	ABRE	Arabidopsis thaliana	1686	-	5	ACGTG	cis-acting element involved in the abscisic acid responsiveness
AhPITP13	ABRE	Arabidopsis thaliana	1758	-	5	ACGTG	cis-acting element involved in the abscisic acid responsiveness
AhPITP13	ARE	Zea mays	604	+	6	AAACCA	cis-acting regulatory element essential for the anaerobic induction
AhPITP13	ARE	Zea mays	1590	+	6	AAACCA	cis-acting regulatory element essential for the anaerobic induction
AhPITP13	G-Box	Pisum sativum	627	+	6	CACGTT	cis-acting regulatory element involved in light responsiveness
AhPITP13	G-Box	Pisum sativum	667	+	6	CACGTG	cis-acting regulatory element involved in light responsiveness
AhPITP13	G-Box	Pisum sativum	835	+	6	CACGTT	cis-acting regulatory element involved in light responsiveness
AhPITP13	G-Box	Pisum sativum	1758	+	6	CACGTT	cis-acting regulatory element involved in light responsiveness
AhPITP13	G-box	Zea mays	596	+	6	CACGTC	cis-acting regulatory element involved in light responsiveness
AhPITP13	G-box	Arabidopsis thaliana	667	+	6	CACGTG	cis-acting regulatory element involved in light responsiveness
AhPITP13	G-box	Arabidopsis thaliana	1686	-	6	TACGTG	cis-acting regulatory element involved in light responsiveness
AhPITP13	TGACG-motif	Hordeum vulgare	598	-	5	TGACG	cis-acting regulatory element involved in the MeJA-responsiveness
AhPITP13	TGACG-motif	Hordeum vulgare	1250	+	5	TGACG	cis-acting regulatory element involved in the MeJA-responsiveness
AhPITP13	TGACG-motif	Hordeum vulgare	1860	+	5	TGACG	cis-acting regulatory element involved in the MeJA-responsiveness
AhPITP13	CGTCA-motif	Hordeum vulgare	598	+	5	CGTCA	cis-acting regulatory element involved in the MeJA-responsiveness
AhPITP13	CGTCA-motif	Hordeum vulgare	1250	-	5	CGTCA	cis-acting regulatory element involved in the MeJA-responsiveness
AhPITP13	CGTCA-motif	Hordeum vulgare	1860	-	5	CGTCA	cis-acting regulatory element involved in the MeJA-responsiveness
AhPITP13	CAT-box	Arabidopsis thaliana	756	-	6	GCCACT	cis-acting regulatory element related to meristem expression
AhPITP13	P-box	Oryza sativa	1293	-	7	CCTTTTG	gibberellin-responsive element
AhPITP13	MBS	Arabidopsis thaliana	1856	+	6	CAACTG	MYB binding site involved in drought-inducibility
AhPITP13	Box 4	Petroselinum crispum	821	+	6	ATTAAT	part of a conserved DNA module involved in light responsiveness
AhPITP13	Box 4	Petroselinum crispum	948	+	6	ATTAAT	part of a conserved DNA module involved in light responsiveness
AhPITP13	TCT-motif	Arabidopsis thaliana	1445	-	6	TCTTAC	part of a light responsive element
AhPITP14	TCA-element	Nicotiana tabacum	1472	+	9	CCATCTTTTT	cis-acting element involved in salicylic acid responsiveness
AhPITP14	ARE	Zea mays	417	-	6	AAACCA	cis-acting regulatory element essential for the anaerobic induction
AhPITP14	CGTCA-motif	Hordeum vulgare	92	+	5	CGTCA	cis-acting regulatory element involved in the MeJA-responsiveness
AhPITP14	TGACG-motif	Hordeum vulgare	92	-	5	TGACG	cis-acting regulatory element involved in the MeJA-responsiveness
AhPITP14	HD-Zip 1	Arabidopsis thaliana	702	+	8.5	CAAT(A/T)ATTG	element involved in differentiation of the palisade mesophyll cells
AhPITP14	P-box	Oryza sativa	97	+	7	CCTTTTG	gibberellin-responsive element
AhPITP14	GT1-motif	Avena sativa	1588	-	7	GGTTAAT	light responsive element
AhPITP14	GT1-motif	Arabidopsis thaliana	1589	-	6	GGTTAA	light responsive element
AhPITP14	Box 4	Petroselinum crispum	306	+	6	ATTAAT	part of a conserved DNA module involved in light responsiveness
AhPITP14	Box 4	Petroselinum crispum	973	+	6	ATTAAT	part of a conserved DNA module involved in light responsiveness
AhPITP14	Box 4	Petroselinum crispum	1167	-	6	ATTAAT	part of a conserved DNA module involved in light responsiveness
AhPITP14	Box 4	Petroselinum crispum	1171	-	6	ATTAAT	part of a conserved DNA module involved in light responsiveness
AhPITP14	Box 4	Petroselinum crispum	1397	-	6	ATTAAT	part of a conserved DNA module involved in light responsiveness
AhPITP14	Box 4	Petroselinum crispum	1611	-	6	ATTAAT	part of a conserved DNA module involved in light responsiveness
AhPITP14	Box 4	Petroselinum crispum	1671	-	6	ATTAAT	part of a conserved DNA module involved in light responsiveness
AhPITP14	Box 4	Petroselinum crispum	1800	-	6	ATTAAT	part of a conserved DNA module involved in light responsiveness
AhPITP14	Box II	Solanum tuberosum	214	-	9	TGGTAATAA	part of a light responsive element
AhPITP14	I-box	Zea mays	22	-	9	gGATAAGGTG	part of a light responsive element
AhPITP14	GATA-motif	Pisum sativum	24	-	7	GATAGGG	part of a light responsive element
AhPITP14	chs-CMA1a	Daucus carota	1549	-	8	TTACTTAA	part of a light responsive element
AhPITP14	AT1-motif	Solanum tuberosum	382	+	13	AATTATTTTTTATT	part of a light responsive module
AhPITP15	TGA-element	Brassica oleracea	978	+	6	AACGAC	auxin-responsive element
AhPITP15	TC-rich repeats	Nicotiana tabacum	762	+	9	ATTCTCTAAC	cis-acting element involved in defense and stress responsiveness
AhPITP15	ABRE	Arabidopsis thaliana	292	-	5	ACGTG	cis-acting element involved in the abscisic acid responsiveness
AhPITP15	ABRE	Arabidopsis thaliana	885	+	5	ACGTG	cis-acting element involved in the abscisic acid responsiveness
AhPITP15	ABRE	Arabidopsis thaliana	1272	-	5	ACGTG	cis-acting element involved in the abscisic acid responsiveness
AhPITP15	ARE	Zea mays	482	-	6	AAACCA	cis-acting regulatory element essential for the anaerobic induction
AhPITP15	G-Box	Pisum sativum	292	+	6	CACGTT	cis-acting regulatory element involved in light responsiveness
AhPITP15	G-Box	Pisum sativum	884	-	6	CACGTT	cis-acting regulatory element involved in light responsiveness
AhPITP15	G-Box	Pisum sativum	1272	+	6	CACGTT	cis-acting regulatory element involved in light responsiveness
AhPITP15	GT1-motif	Arabidopsis thaliana	204	+	6	GGTTAA	light responsive element
AhPITP15	MBS	Arabidopsis thaliana	668	-	6	CAACTG	MYB binding site involved in drought-inducibility
AhPITP15	Box 4	Petroselinum crispum	1032	-	6	ATTAAT	part of a conserved DNA module involved in light responsiveness
AhPITP15	Box 4	Petroselinum crispum	1391	-	6	ATTAAT	part of a conserved DNA module involved in light responsiveness
AhPITP15	Box 4	Petroselinum crispum	1683	-	6	ATTAAT	part of a conserved DNA module involved in light responsiveness
AhPITP15	Box 4	Petroselinum crispum	1741	-	6	ATTAAT	part of a conserved DNA module involved in light responsiveness
AhPITP15	I-box	Triticum aestivum	628	-	8	AGATAAGG	part of a light responsive element
AhPITP15	chs-CMA2b	Hordeum vulgare	1263	+	11	GAACCTACACAC	part of a light responsive element
AhPITP15	chs-CMA1a	Daucus carota	536	-	8	TTACTTAA	part of a light responsive element
AhPITP16	TGA-element	Brassica oleracea	1220	-	6	AACGAC	auxin-responsive element
AhPITP16	TC-rich repeats	Nicotiana tabacum	1175	+	9	GTTTTCTTAC	cis-acting element involved in defense and stress responsiveness
AhPITP16	LTR	Hordeum vulgare	215	-	6	CCGAAA	cis-acting element involved in low-temperature responsiveness
AhPITP16	TCA-element	Nicotiana tabacum	79	+	9	CCATCTTTTT	cis-acting element involved in salicylic acid responsiveness
AhPITP16	ABRE	Arabidopsis thaliana	635	+	5	ACGTG	cis-acting element involved in the abscisic acid responsiveness
AhPITP16	ABRE	Arabidopsis thaliana	814	-	5	ACGTG	cis-acting element involved in the abscisic acid responsiveness
AhPITP16	ARE	Zea mays	613	+	6	AAACCA	cis-acting regulatory element essential for the anaerobic induction
AhPITP16	ARE	Zea mays	805	-	6	AAACCA	cis-acting regulatory element essential for the anaerobic induction
AhPITP16	ARE	Zea mays	1470	-	6	AAACCA	cis-acting regulatory element essential for the anaerobic induction
AhPITP16	ARE	Zea mays	1513	+	6	AAACCA	cis-acting regulatory element essential for the anaerobic induction
AhPITP16	ARE	Zea mays	1692	+	6	AAACCA	cis-acting regulatory element essential for the anaerobic induction
AhPITP16	ARE	Zea mays	1788	-	6	AAACCA	cis-acting regulatory element essential for the anaerobic induction
AhPITP16	G-box	Arabidopsis thaliana	634	+	6	TACGTG	cis-acting regulatory element involved in light responsiveness
AhPITP16	G-box	Zea mays	814	+	6	CACGTC	cis-acting regulatory element involved in light responsiveness
AhPITP16	AACA_motif	Oryza sativa	190	-	11	TAACAAACTCCA	involved in endosperm-specific negative expression
AhPITP16	GT1-motif	Arabidopsis thaliana	1391	+	6	GGTTAA	light responsive element
AhPITP16	Box 4	Petroselinum crispum	67	+	6	ATTAAT	part of a conserved DNA module involved in light responsiveness
AhPITP16	Box 4	Petroselinum crispum	143	+	6	ATTAAT	part of a conserved DNA module involved in light responsiveness
AhPITP16	Box 4	Petroselinum crispum	306	+	6	ATTAAT	part of a conserved DNA module involved in light responsiveness
AhPITP16	Box 4	Petroselinum crispum	339	+	6	ATTAAT	part of a conserved DNA module involved in light responsiveness
AhPITP16	Box 4	Petroselinum crispum	413	+	6	ATTAAT	part of a conserved DNA module involved in light responsiveness
AhPITP16	Box 4	Petroselinum crispum	419	+	6	ATTAAT	part of a conserved DNA module involved in light responsiveness
AhPITP16	Box 4	Petroselinum crispum	443	+	6	ATTAAT	part of a conserved DNA module involved in light responsiveness
AhPITP16	Box 4	Petroselinum crispum	470	+	6	ATTAAT	part of a conserved DNA module involved in light responsiveness
AhPITP16	Box 4	Petroselinum crispum	1912	-	6	ATTAAT	part of a conserved DNA module involved in light responsiveness
AhPITP16	TCT-motif	Arabidopsis thaliana	1179	+	6	TCTTAC	part of a light responsive element
AhPITP16	GATA-motif	Arabidopsis thaliana	430	+	10	AAGATAAGATT	part of a light responsive element
AhPITP16	GATA-motif	Pisum sativum	1009	-	7	GATAGGG	part of a light responsive element
AhPITP17	LTR	Hordeum vulgare	1571	+	6	CCGAAA	cis-acting element involved in low-temperature responsiveness
AhPITP17	ABRE	Arabidopsis thaliana	71	+	5	ACGTG	cis-acting element involved in the abscisic acid responsiveness
AhPITP17	ABRE	Arabidopsis thaliana	297	+	5	ACGTG	cis-acting element involved in the abscisic acid responsiveness
AhPITP17	ARE	Zea mays	1459	+	6	AAACCA	cis-acting regulatory element essential for the anaerobic induction
AhPITP17	G-box	Arabidopsis thaliana	68	+	9	GCCACGTGGA	cis-acting regulatory element involved in light responsiveness
AhPITP17	G-box	Arabidopsis thaliana	70	+	6	TACGTG	cis-acting regulatory element involved in light responsiveness
AhPITP17	G-box	Arabidopsis thaliana	296	+	6	TACGTG	cis-acting regulatory element involved in light responsiveness
AhPITP17	CGTCA-motif	Hordeum vulgare	357	-	5	CGTCA	cis-acting regulatory element involved in the MeJA-responsiveness
AhPITP17	CGTCA-motif	Hordeum vulgare	1638	-	5	CGTCA	cis-acting regulatory element involved in the MeJA-responsiveness
AhPITP17	CGTCA-motif	Hordeum vulgare	1697	-	5	CGTCA	cis-acting regulatory element involved in the MeJA-responsiveness
AhPITP17	TGACG-motif	Hordeum vulgare	357	+	5	TGACG	cis-acting regulatory element involved in the MeJA-responsiveness
AhPITP17	TGACG-motif	Hordeum vulgare	1638	+	5	TGACG	cis-acting regulatory element involved in the MeJA-responsiveness
AhPITP17	TGACG-motif	Hordeum vulgare	1697	+	5	TGACG	cis-acting regulatory element involved in the MeJA-responsiveness
AhPITP17	O2-site	Zea mays	325	+	8	GATGA(C/T)(A/G)TG(A/G)	cis-acting regulatory element involved in zein metabolism regulation
AhPITP17	GT1-motif	Arabidopsis thaliana	530	-	6	GGTTAA	light responsive element
AhPITP17	MBS	Arabidopsis thaliana	1467	+	6	CAACTG	MYB binding site involved in drought-inducibility
AhPITP17	MRE	Petroselinum crispum	1246	-	7	AACCTAA	MYB binding site involved in light responsiveness
AhPITP17	Box 4	Petroselinum crispum	270	+	6	ATTAAT	part of a conserved DNA module involved in light responsiveness
AhPITP17	Box 4	Petroselinum crispum	512	+	6	ATTAAT	part of a conserved DNA module involved in light responsiveness
AhPITP17	Box 4	Petroselinum crispum	845	+	6	ATTAAT	part of a conserved DNA module involved in light responsiveness
AhPITP17	Box 4	Petroselinum crispum	1027	-	6	ATTAAT	part of a conserved DNA module involved in light responsiveness
AhPITP17	LAMP-element	Pisum sativum	772	+	8	CTTTATCA	part of a light responsive element
AhPITP17	TCT-motif	Arabidopsis thaliana	606	-	6	TCTTAC	part of a light responsive element
AhPITP18	TGA-element	Brassica oleracea	1375	-	6	AACGAC	auxin-responsive element
AhPITP18	MSA-like	Catharanthus roseus	1834	-	8.5	(T/C)C(T/C)AACGG(T/C)(T/C)A	cis-acting element involved in cell cycle regulation
AhPITP18	LTR	Hordeum vulgare	1220	-	6	CCGAAA	cis-acting element involved in low-temperature responsiveness
AhPITP18	LTR	Hordeum vulgare	1704	+	6	CCGAAA	cis-acting element involved in low-temperature responsiveness
AhPITP18	ARE	Zea mays	1502	-	6	AAACCA	cis-acting regulatory element essential for the anaerobic induction
AhPITP18	ARE	Zea mays	1599	-	6	AAACCA	cis-acting regulatory element essential for the anaerobic induction
AhPITP18	TGACG-motif	Hordeum vulgare	321	-	5	TGACG	cis-acting regulatory element involved in the MeJA-responsiveness
AhPITP18	CGTCA-motif	Hordeum vulgare	321	+	5	CGTCA	cis-acting regulatory element involved in the MeJA-responsiveness
AhPITP18	O2-site	Zea mays	306	-	9	GATGATGTGG	cis-acting regulatory element involved in zein metabolism regulation
AhPITP18	GARE-motif	Brassica oleracea	389	+	7	TCTGTTG	gibberellin-responsive element
AhPITP18	GARE-motif	Brassica oleracea	1076	-	7	TCTGTTG	gibberellin-responsive element
AhPITP18	GT1-motif	Avena sativa	1001	+	7	GGTTAAT	light responsive element
AhPITP18	Box 4	Petroselinum crispum	151	+	6	ATTAAT	part of a conserved DNA module involved in light responsiveness
AhPITP18	Box 4	Petroselinum crispum	408	+	6	ATTAAT	part of a conserved DNA module involved in light responsiveness
AhPITP18	Box 4	Petroselinum crispum	412	+	6	ATTAAT	part of a conserved DNA module involved in light responsiveness
AhPITP18	Box 4	Petroselinum crispum	431	+	6	ATTAAT	part of a conserved DNA module involved in light responsiveness
AhPITP18	Box 4	Petroselinum crispum	503	+	6	ATTAAT	part of a conserved DNA module involved in light responsiveness
AhPITP18	Box 4	Petroselinum crispum	643	+	6	ATTAAT	part of a conserved DNA module involved in light responsiveness
AhPITP18	Box 4	Petroselinum crispum	679	+	6	ATTAAT	part of a conserved DNA module involved in light responsiveness
AhPITP18	Box 4	Petroselinum crispum	698	+	6	ATTAAT	part of a conserved DNA module involved in light responsiveness
AhPITP18	Box 4	Petroselinum crispum	711	+	6	ATTAAT	part of a conserved DNA module involved in light responsiveness
AhPITP18	Box 4	Petroselinum crispum	760	+	6	ATTAAT	part of a conserved DNA module involved in light responsiveness
AhPITP18	Box 4	Petroselinum crispum	768	+	6	ATTAAT	part of a conserved DNA module involved in light responsiveness
AhPITP18	Box 4	Petroselinum crispum	791	+	6	ATTAAT	part of a conserved DNA module involved in light responsiveness
AhPITP18	Box 4	Petroselinum crispum	806	+	6	ATTAAT	part of a conserved DNA module involved in light responsiveness
AhPITP18	Box 4	Petroselinum crispum	810	+	6	ATTAAT	part of a conserved DNA module involved in light responsiveness
AhPITP18	Box 4	Petroselinum crispum	823	+	6	ATTAAT	part of a conserved DNA module involved in light responsiveness
AhPITP18	Box 4	Petroselinum crispum	880	+	6	ATTAAT	part of a conserved DNA module involved in light responsiveness
AhPITP18	Box 4	Petroselinum crispum	916	+	6	ATTAAT	part of a conserved DNA module involved in light responsiveness
AhPITP18	Box 4	Petroselinum crispum	920	+	6	ATTAAT	part of a conserved DNA module involved in light responsiveness
AhPITP18	Box 4	Petroselinum crispum	937	+	6	ATTAAT	part of a conserved DNA module involved in light responsiveness
AhPITP18	Box 4	Petroselinum crispum	941	+	6	ATTAAT	part of a conserved DNA module involved in light responsiveness
AhPITP18	Box 4	Petroselinum crispum	1289	-	6	ATTAAT	part of a conserved DNA module involved in light responsiveness
AhPITP18	Box 4	Petroselinum crispum	1393	-	6	ATTAAT	part of a conserved DNA module involved in light responsiveness
AhPITP18	Box 4	Petroselinum crispum	1488	-	6	ATTAAT	part of a conserved DNA module involved in light responsiveness
AhPITP18	Box 4	Petroselinum crispum	1714	-	6	ATTAAT	part of a conserved DNA module involved in light responsiveness
AhPITP18	Box 4	Petroselinum crispum	1941	-	6	ATTAAT	part of a conserved DNA module involved in light responsiveness
AhPITP18	chs-CMA1a	Daucus carota	575	+	8	TTACTTAA	part of a light responsive element
AhPITP18	chs-CMA1a	Daucus carota	784	+	8	TTACTTAA	part of a light responsive element
AhPITP18	chs-CMA2a	Petroselinum crispum	1034	-	8	TCACTTGA	part of a light responsive element
AhPITP18	AT1-motif	Solanum tuberosum	89	+	13	AATTATTTTTTATT	part of a light responsive module
AhPITP18	AT1-motif	Solanum tuberosum	960	+	13	AATTATTTTTTATT	part of a light responsive module
AhPITP18	TGA-box	Glycine max	318	-	8	TGACGTAA	part of an auxin-responsive element
AhPITP19	TC-rich repeats	Nicotiana tabacum	1629	+	9	GTTTTCTTAC	cis-acting element involved in defense and stress responsiveness
AhPITP19	ABRE	Arabidopsis thaliana	216	+	5	ACGTG	cis-acting element involved in the abscisic acid responsiveness
AhPITP19	ARE	Zea mays	281	-	6	AAACCA	cis-acting regulatory element essential for the anaerobic induction
AhPITP19	ARE	Zea mays	866	+	6	AAACCA	cis-acting regulatory element essential for the anaerobic induction
AhPITP19	G-Box	Pisum sativum	215	-	6	CACGTT	cis-acting regulatory element involved in light responsiveness
AhPITP19	TGACG-motif	Hordeum vulgare	1980	-	5	TGACG	cis-acting regulatory element involved in the MeJA-responsiveness
AhPITP19	CGTCA-motif	Hordeum vulgare	1980	+	5	CGTCA	cis-acting regulatory element involved in the MeJA-responsiveness
AhPITP19	O2-site	Zea mays	1965	-	9	GATGATGTGG	cis-acting regulatory element involved in zein metabolism regulation
AhPITP19	GT1-motif	Arabidopsis thaliana	625	+	6	GGTTAA	light responsive element
AhPITP19	GT1-motif	Avena sativa	1228	-	7	GGTTAAT	light responsive element
AhPITP19	GT1-motif	Arabidopsis thaliana	1229	-	6	GGTTAA	light responsive element
AhPITP19	MRE	Petroselinum crispum	445	+	7	AACCTAA	MYB binding site involved in light responsiveness
AhPITP19	Box 4	Petroselinum crispum	239	+	6	ATTAAT	part of a conserved DNA module involved in light responsiveness
AhPITP19	Box 4	Petroselinum crispum	1396	-	6	ATTAAT	part of a conserved DNA module involved in light responsiveness
AhPITP19	Box 4	Petroselinum crispum	1810	-	6	ATTAAT	part of a conserved DNA module involved in light responsiveness
AhPITP19	GATA-motif	Arabidopsis thaliana	308	-	7	GATAGGA	part of a light responsive element
AhPITP19	TCT-motif	Arabidopsis thaliana	1382	-	6	TCTTAC	part of a light responsive element
AhPITP19	I-box	Larix laricina	1524	+	9	GTATAAGGCC	part of a light responsive element
AhPITP19	Box II	Solanum tuberosum	1074	+	9	TGGTAATAA	part of a light responsive element
AhPITP19	AT1-motif	Solanum tuberosum	1748	+	13	AATTATTTTTTATT	part of a light responsive module
AhPITP19	AE-box	Arabidopsis thaliana	1322	+	8	AGAAACAA	part of a module for light response
AhPITP19	TGA-box	Glycine max	1977	-	8	TGACGTAA	part of an auxin-responsive element
AhPITP2	TCA-element	Brassica oleracea	79	-	9	TCAGAAGAGG	cis-acting element involved in salicylic acid responsiveness
AhPITP2	ABRE	Arabidopsis thaliana	1456	-	5	ACGTG	cis-acting element involved in the abscisic acid responsiveness
AhPITP2	ABRE	Arabidopsis thaliana	1487	-	5	ACGTG	cis-acting element involved in the abscisic acid responsiveness
AhPITP2	ABRE	Arabidopsis thaliana	1527	-	6	CACGTG	cis-acting element involved in the abscisic acid responsiveness
AhPITP2	ABRE	Arabidopsis thaliana	1528	+	5	ACGTG	cis-acting element involved in the abscisic acid responsiveness
AhPITP2	ARE	Zea mays	1464	+	6	AAACCA	cis-acting regulatory element essential for the anaerobic induction
AhPITP2	G-Box	Triticum aestivum	1306	+	10	TCCACATGGCA	cis-acting regulatory element involved in light responsiveness
AhPITP2	G-Box	Pisum sativum	1487	+	6	CACGTT	cis-acting regulatory element involved in light responsiveness
AhPITP2	G-Box	Pisum sativum	1527	-	6	CACGTG	cis-acting regulatory element involved in light responsiveness
AhPITP2	G-box	Zea mays	122	+	6	CACGAC	cis-acting regulatory element involved in light responsiveness
AhPITP2	G-box	Zea mays	1456	+	6	CACGTC	cis-acting regulatory element involved in light responsiveness
AhPITP2	G-box	Arabidopsis thaliana	1527	-	6	CACGTG	cis-acting regulatory element involved in light responsiveness
AhPITP2	CGTCA-motif	Hordeum vulgare	1458	+	5	CGTCA	cis-acting regulatory element involved in the MeJA-responsiveness
AhPITP2	TGACG-motif	Hordeum vulgare	1458	-	5	TGACG	cis-acting regulatory element involved in the MeJA-responsiveness
AhPITP2	Box 4	Petroselinum crispum	448	+	6	ATTAAT	part of a conserved DNA module involved in light responsiveness
AhPITP2	Box 4	Petroselinum crispum	1823	-	6	ATTAAT	part of a conserved DNA module involved in light responsiveness
AhPITP2	I-box	Gossypium hirsutum	41	-	10	AAGATAAGGCT	part of a light responsive element
AhPITP2	chs-CMA1a	Daucus carota	950	-	8	TTACTTAA	part of a light responsive element
AhPITP2	GATA-motif	Arabidopsis thaliana	1223	+	7	GATAGGA	part of a light responsive element
AhPITP2	LAMP-element	Pisum sativum	97	+	8	CTTTATCA	part of a light responsive element
AhPITP2	LAMP-element	Pisum sativum	116	+	8	CTTTATCA	part of a light responsive element
AhPITP2	TCT-motif	Arabidopsis thaliana	491	+	6	TCTTAC	part of a light responsive element
AhPITP20	ACE	Petroselinum crispum	1327	-	9	CTAACGTATT	cis-acting element involved in light responsiveness
AhPITP20	TCA-element	Nicotiana tabacum	810	+	9	CCATCTTTTT	cis-acting element involved in salicylic acid responsiveness
AhPITP20	TCA-element	Nicotiana tabacum	922	+	9	CCATCTTTTT	cis-acting element involved in salicylic acid responsiveness
AhPITP20	TCA-element	Nicotiana tabacum	1504	-	9	CCATCTTTTT	cis-acting element involved in salicylic acid responsiveness
AhPITP20	ARE	Zea mays	59	+	6	AAACCA	cis-acting regulatory element essential for the anaerobic induction
AhPITP20	ARE	Zea mays	1159	+	6	AAACCA	cis-acting regulatory element essential for the anaerobic induction
AhPITP20	ARE	Zea mays	1636	+	6	AAACCA	cis-acting regulatory element essential for the anaerobic induction
AhPITP20	TGACG-motif	Hordeum vulgare	1243	-	5	TGACG	cis-acting regulatory element involved in the MeJA-responsiveness
AhPITP20	CGTCA-motif	Hordeum vulgare	1243	+	5	CGTCA	cis-acting regulatory element involved in the MeJA-responsiveness
AhPITP20	GT1-motif	Arabidopsis thaliana	70	-	6	GGTTAA	light responsive element
AhPITP20	GT1-motif	Avena sativa	1398	+	7	GGTTAAT	light responsive element
AhPITP20	GT1-motif	Arabidopsis thaliana	1424	-	6	GGTTAA	light responsive element
AhPITP20	GT1-motif	Arabidopsis thaliana	1583	+	6	GGTTAA	light responsive element
AhPITP20	Box 4	Petroselinum crispum	1164	-	6	ATTAAT	part of a conserved DNA module involved in light responsiveness
AhPITP20	Box 4	Petroselinum crispum	1717	-	6	ATTAAT	part of a conserved DNA module involved in light responsiveness
AhPITP20	ATCT-motif	Pisum sativum	1460	-	9	AATCTAATCC	part of a conserved DNA module involved in light responsiveness
AhPITP20	TCT-motif	Arabidopsis thaliana	136	-	6	TCTTAC	part of a light responsive element
AhPITP20	TCT-motif	Arabidopsis thaliana	779	+	6	TCTTAC	part of a light responsive element
AhPITP20	LAMP-element	Pisum sativum	329	-	8	CTTTATCA	part of a light responsive element
AhPITP20	L-box	Petroselinum crispum	1300	+	10	ATCCCACCTAC	part of a light responsive element
AhPITP20	GATA-motif	Arabidopsis thaliana	1480	-	10	AAGATAAGATT	part of a light responsive element
AhPITP20	GA-motif	Arabidopsis thaliana	1795	+	8	ATAGATAA	part of a light responsive element
AhPITP21	TGA-element	Brassica oleracea	68	-	6	AACGAC	auxin-responsive element
AhPITP21	ABRE	Arabidopsis thaliana	405	+	6	CACGTG	cis-acting element involved in the abscisic acid responsiveness
AhPITP21	ABRE	Arabidopsis thaliana	406	+	5	ACGTG	cis-acting element involved in the abscisic acid responsiveness
AhPITP21	G-Box	Pisum sativum	405	+	6	CACGTG	cis-acting regulatory element involved in light responsiveness
AhPITP21	G-box	Arabidopsis thaliana	405	+	6	CACGTG	cis-acting regulatory element involved in light responsiveness
AhPITP21	RY-element	Helianthus annuus	487	+	8	CATGCATG	cis-acting regulatory element involved in seed-specific regulation
AhPITP21	CGTCA-motif	Hordeum vulgare	1018	+	5	CGTCA	cis-acting regulatory element involved in the MeJA-responsiveness
AhPITP21	TGACG-motif	Hordeum vulgare	1018	-	5	TGACG	cis-acting regulatory element involved in the MeJA-responsiveness
AhPITP21	CAT-box	Arabidopsis thaliana	886	+	6	GCCACT	cis-acting regulatory element related to meristem expression
AhPITP21	GT1-motif	Arabidopsis thaliana	1725	+	6	GGTTAA	light responsive element
AhPITP21	MBS	Arabidopsis thaliana	30	-	6	CAACTG	MYB binding site involved in drought-inducibility
AhPITP21	Box 4	Petroselinum crispum	528	+	6	ATTAAT	part of a conserved DNA module involved in light responsiveness
AhPITP21	Box 4	Petroselinum crispum	638	+	6	ATTAAT	part of a conserved DNA module involved in light responsiveness
AhPITP21	Box 4	Petroselinum crispum	807	+	6	ATTAAT	part of a conserved DNA module involved in light responsiveness
AhPITP21	Box 4	Petroselinum crispum	1356	-	6	ATTAAT	part of a conserved DNA module involved in light responsiveness
AhPITP21	Box 4	Petroselinum crispum	1573	-	6	ATTAAT	part of a conserved DNA module involved in light responsiveness
AhPITP21	Box 4	Petroselinum crispum	1752	-	6	ATTAAT	part of a conserved DNA module involved in light responsiveness
AhPITP21	Box 4	Petroselinum crispum	1848	-	6	ATTAAT	part of a conserved DNA module involved in light responsiveness
AhPITP21	chs-CMA1a	Daucus carota	948	+	8	TTACTTAA	part of a light responsive element
AhPITP21	TCT-motif	Arabidopsis thaliana	1858	-	6	TCTTAC	part of a light responsive element
AhPITP22	TCA-element	Nicotiana tabacum	124	+	9	CCATCTTTTT	cis-acting element involved in salicylic acid responsiveness
AhPITP22	ABRE	Arabidopsis thaliana	75	+	6	CACGTG	cis-acting element involved in the abscisic acid responsiveness
AhPITP22	ABRE	Arabidopsis thaliana	76	+	5	ACGTG	cis-acting element involved in the abscisic acid responsiveness
AhPITP22	ABRE	Arabidopsis thaliana	1938	+	5	ACGTG	cis-acting element involved in the abscisic acid responsiveness
AhPITP22	ARE	Zea mays	1573	-	6	AAACCA	cis-acting regulatory element essential for the anaerobic induction
AhPITP22	G-Box	Pisum sativum	75	+	6	CACGTG	cis-acting regulatory element involved in light responsiveness
AhPITP22	G-Box	Pisum sativum	1937	-	6	CACGTT	cis-acting regulatory element involved in light responsiveness
AhPITP22	G-box	Arabidopsis thaliana	75	+	6	CACGTG	cis-acting regulatory element involved in light responsiveness
AhPITP22	GCN4_motif	Oryza sativa	772	+	7	TGAGTCA	cis-regulatory element involved in endosperm expression
AhPITP22	MRE	Petroselinum crispum	1294	+	7	AACCTAA	MYB binding site involved in light responsiveness
AhPITP22	Box 4	Petroselinum crispum	788	+	6	ATTAAT	part of a conserved DNA module involved in light responsiveness
AhPITP22	Box 4	Petroselinum crispum	867	+	6	ATTAAT	part of a conserved DNA module involved in light responsiveness
AhPITP22	Box 4	Petroselinum crispum	1417	-	6	ATTAAT	part of a conserved DNA module involved in light responsiveness
AhPITP22	Box 4	Petroselinum crispum	1815	-	6	ATTAAT	part of a conserved DNA module involved in light responsiveness
AhPITP22	ATCT-motif	Pisum sativum	312	+	10	AATCTAATCC	part of a conserved DNA module involved in light responsiveness
AhPITP22	GATA-motif	Pisum sativum	163	-	7	GATAGGG	part of a light responsive element
AhPITP22	AE-box	Arabidopsis thaliana	897	+	8	AGAAACTT	part of a module for light response
AhPITP23	TGA-element	Brassica oleracea	1519	+	6	AACGAC	auxin-responsive element
AhPITP23	LTR	Hordeum vulgare	1515	+	6	CCGAAA	cis-acting element involved in low-temperature responsiveness
AhPITP23	LTR	Hordeum vulgare	1986	+	6	CCGAAA	cis-acting element involved in low-temperature responsiveness
AhPITP23	ABRE	Arabidopsis thaliana	482	+	5	ACGTG	cis-acting element involved in the abscisic acid responsiveness
AhPITP23	ARE	Zea mays	1309	-	6	AAACCA	cis-acting regulatory element essential for the anaerobic induction
AhPITP23	ARE	Zea mays	1469	+	6	AAACCA	cis-acting regulatory element essential for the anaerobic induction
AhPITP23	G-box	Arabidopsis thaliana	481	+	6	TACGTG	cis-acting regulatory element involved in light responsiveness
AhPITP23	CGTCA-motif	Hordeum vulgare	1328	+	5	CGTCA	cis-acting regulatory element involved in the MeJA-responsiveness
AhPITP23	TGACG-motif	Hordeum vulgare	1328	-	5	TGACG	cis-acting regulatory element involved in the MeJA-responsiveness
AhPITP23	CAT-box	Arabidopsis thaliana	669	+	6	GCCACT	cis-acting regulatory element related to meristem expression
AhPITP23	HD-Zip 1	Arabidopsis thaliana	1109	-	8.5	CAAT(A/T)ATTG	element involved in differentiation of the palisade mesophyll cells
AhPITP23	GARE-motif	Brassica oleracea	374	+	7	TCTGTTG	gibberellin-responsive element
AhPITP23	P-box	Oryza sativa	305	+	7	CCTTTTG	gibberellin-responsive element
AhPITP23	P-box	Oryza sativa	888	-	7	CCTTTTG	gibberellin-responsive element
AhPITP23	MRE	Petroselinum crispum	870	-	7	AACCTAA	MYB binding site involved in light responsiveness
AhPITP23	Box 4	Petroselinum crispum	224	+	6	ATTAAT	part of a conserved DNA module involved in light responsiveness
AhPITP23	Box 4	Petroselinum crispum	356	+	6	ATTAAT	part of a conserved DNA module involved in light responsiveness
AhPITP23	Box 4	Petroselinum crispum	1910	-	6	ATTAAT	part of a conserved DNA module involved in light responsiveness
AhPITP23	GA-motif	Arabidopsis thaliana	497	+	8	ATAGATAA	part of a light responsive element
AhPITP23	I-box	Zea mays	1375	+	9	cGATAAGGCG	part of a light responsive element
AhPITP23	Gap-box	Arabidopsis thaliana	1949	+	9.5	CAAATGAA(A/G)A	part of a light responsive element
AhPITP24	TGA-element	Brassica oleracea	1519	+	6	AACGAC	auxin-responsive element
AhPITP24	LTR	Hordeum vulgare	1515	+	6	CCGAAA	cis-acting element involved in low-temperature responsiveness
AhPITP24	LTR	Hordeum vulgare	1986	+	6	CCGAAA	cis-acting element involved in low-temperature responsiveness
AhPITP24	ABRE	Arabidopsis thaliana	482	+	5	ACGTG	cis-acting element involved in the abscisic acid responsiveness
AhPITP24	ARE	Zea mays	1309	-	6	AAACCA	cis-acting regulatory element essential for the anaerobic induction
AhPITP24	ARE	Zea mays	1469	+	6	AAACCA	cis-acting regulatory element essential for the anaerobic induction
AhPITP24	G-box	Arabidopsis thaliana	481	+	6	TACGTG	cis-acting regulatory element involved in light responsiveness
AhPITP24	TGACG-motif	Hordeum vulgare	1328	-	5	TGACG	cis-acting regulatory element involved in the MeJA-responsiveness
AhPITP24	CGTCA-motif	Hordeum vulgare	1328	+	5	CGTCA	cis-acting regulatory element involved in the MeJA-responsiveness
AhPITP24	CAT-box	Arabidopsis thaliana	669	+	6	GCCACT	cis-acting regulatory element related to meristem expression
AhPITP24	HD-Zip 1	Arabidopsis thaliana	1109	-	8.5	CAAT(A/T)ATTG	element involved in differentiation of the palisade mesophyll cells
AhPITP24	P-box	Oryza sativa	305	+	7	CCTTTTG	gibberellin-responsive element
AhPITP24	P-box	Oryza sativa	888	-	7	CCTTTTG	gibberellin-responsive element
AhPITP24	GARE-motif	Brassica oleracea	374	+	7	TCTGTTG	gibberellin-responsive element
AhPITP24	MRE	Petroselinum crispum	870	-	7	AACCTAA	MYB binding site involved in light responsiveness
AhPITP24	Box 4	Petroselinum crispum	224	+	6	ATTAAT	part of a conserved DNA module involved in light responsiveness
AhPITP24	Box 4	Petroselinum crispum	356	+	6	ATTAAT	part of a conserved DNA module involved in light responsiveness
AhPITP24	Box 4	Petroselinum crispum	1910	-	6	ATTAAT	part of a conserved DNA module involved in light responsiveness
AhPITP24	Gap-box	Arabidopsis thaliana	1949	+	9.5	CAAATGAA(A/G)A	part of a light responsive element
AhPITP24	GA-motif	Arabidopsis thaliana	497	+	8	ATAGATAA	part of a light responsive element
AhPITP24	I-box	Zea mays	1375	+	9	cGATAAGGCG	part of a light responsive element
AhPITP25	MSA-like	Catharanthus roseus	1280	-	8.5	(T/C)C(T/C)AACGG(T/C)(T/C)A	cis-acting element involved in cell cycle regulation
AhPITP25	MSA-like	Catharanthus roseus	1282	-	9	TCCAACGGT	cis-acting element involved in cell cycle regulation
AhPITP25	LTR	Hordeum vulgare	1553	-	6	CCGAAA	cis-acting element involved in low-temperature responsiveness
AhPITP25	TCA-element	Nicotiana tabacum	646	-	9	CCATCTTTTT	cis-acting element involved in salicylic acid responsiveness
AhPITP25	TCA-element	Nicotiana tabacum	1634	+	9	CCATCTTTTT	cis-acting element involved in salicylic acid responsiveness
AhPITP25	ARE	Zea mays	1344	-	6	AAACCA	cis-acting regulatory element essential for the anaerobic induction
AhPITP25	G-box	Zea mays	905	+	6	CACGAC	cis-acting regulatory element involved in light responsiveness
AhPITP25	CGTCA-motif	Hordeum vulgare	790	-	5	CGTCA	cis-acting regulatory element involved in the MeJA-responsiveness
AhPITP25	CGTCA-motif	Hordeum vulgare	863	-	5	CGTCA	cis-acting regulatory element involved in the MeJA-responsiveness
AhPITP25	CGTCA-motif	Hordeum vulgare	1108	+	5	CGTCA	cis-acting regulatory element involved in the MeJA-responsiveness
AhPITP25	CGTCA-motif	Hordeum vulgare	1202	-	5	CGTCA	cis-acting regulatory element involved in the MeJA-responsiveness
AhPITP25	TGACG-motif	Hordeum vulgare	790	+	5	TGACG	cis-acting regulatory element involved in the MeJA-responsiveness
AhPITP25	TGACG-motif	Hordeum vulgare	863	+	5	TGACG	cis-acting regulatory element involved in the MeJA-responsiveness
AhPITP25	TGACG-motif	Hordeum vulgare	1108	-	5	TGACG	cis-acting regulatory element involved in the MeJA-responsiveness
AhPITP25	TGACG-motif	Hordeum vulgare	1202	+	5	TGACG	cis-acting regulatory element involved in the MeJA-responsiveness
AhPITP25	CAT-box	Arabidopsis thaliana	380	+	6	GCCACT	cis-acting regulatory element related to meristem expression
AhPITP25	CAT-box	Arabidopsis thaliana	745	+	6	GCCACT	cis-acting regulatory element related to meristem expression
AhPITP25	CAT-box	Arabidopsis thaliana	1508	+	6	GCCACT	cis-acting regulatory element related to meristem expression
AhPITP25	GT1-motif	Avena sativa	475	+	7	GGTTAAT	light responsive element
AhPITP25	GT1-motif	Arabidopsis thaliana	1171	+	6	GGTTAA	light responsive element
AhPITP25	GT1-motif	Arabidopsis thaliana	1771	+	6	GGTTAA	light responsive element
AhPITP25	MRE	Petroselinum crispum	472	-	7	AACCTAA	MYB binding site involved in light responsiveness
AhPITP25	MRE	Petroselinum crispum	1788	-	7	AACCTAA	MYB binding site involved in light responsiveness
AhPITP25	MRE	Petroselinum crispum	1796	-	7	AACCTAA	MYB binding site involved in light responsiveness
AhPITP25	Box 4	Petroselinum crispum	32	+	6	ATTAAT	part of a conserved DNA module involved in light responsiveness
AhPITP25	Box 4	Petroselinum crispum	36	+	6	ATTAAT	part of a conserved DNA module involved in light responsiveness
AhPITP25	Box 4	Petroselinum crispum	202	+	6	ATTAAT	part of a conserved DNA module involved in light responsiveness
AhPITP25	Box 4	Petroselinum crispum	460	+	6	ATTAAT	part of a conserved DNA module involved in light responsiveness
AhPITP25	Box 4	Petroselinum crispum	495	+	6	ATTAAT	part of a conserved DNA module involved in light responsiveness
AhPITP25	Box 4	Petroselinum crispum	1714	-	6	ATTAAT	part of a conserved DNA module involved in light responsiveness
AhPITP25	GATA-motif	Arabidopsis thaliana	992	+	11	AAGATAAGATT	part of a light responsive element
AhPITP25	AT1-motif	Solanum tuberosum	1743	+	13	AATTATTTTTTATT	part of a light responsive module
AhPITP26	TGA-element	Brassica oleracea	896	+	6	AACGAC	auxin-responsive element
AhPITP26	ABRE	Arabidopsis thaliana	544	-	5	ACGTG	cis-acting element involved in the abscisic acid responsiveness
AhPITP26	ABRE	Arabidopsis thaliana	1838	-	5	ACGTG	cis-acting element involved in the abscisic acid responsiveness
AhPITP26	ABRE	Arabidopsis thaliana	1924	-	6	CACGTG	cis-acting element involved in the abscisic acid responsiveness
AhPITP26	ABRE	Arabidopsis thaliana	1925	+	5	ACGTG	cis-acting element involved in the abscisic acid responsiveness
AhPITP26	G-Box	Pisum sativum	1924	-	6	CACGTG	cis-acting regulatory element involved in light responsiveness
AhPITP26	G-box	Zea mays	243	-	6	CACGAC	cis-acting regulatory element involved in light responsiveness
AhPITP26	G-box	Arabidopsis thaliana	544	-	6	TACGTG	cis-acting regulatory element involved in light responsiveness
AhPITP26	G-box	Arabidopsis thaliana	1838	-	6	TACGTG	cis-acting regulatory element involved in light responsiveness
AhPITP26	G-box	Arabidopsis thaliana	1924	-	6	CACGTG	cis-acting regulatory element involved in light responsiveness
AhPITP26	CAT-box	Arabidopsis thaliana	1993	-	6	GCCACT	cis-acting regulatory element related to meristem expression
AhPITP26	P-box	Oryza sativa	153	-	7	CCTTTTG	gibberellin-responsive element
AhPITP26	GARE-motif	Brassica oleracea	100	-	7	TCTGTTG	gibberellin-responsive element
AhPITP26	MBS	Arabidopsis thaliana	255	-	6	CAACTG	MYB binding site involved in drought-inducibility
AhPITP26	MBS	Arabidopsis thaliana	922	-	6	CAACTG	MYB binding site involved in drought-inducibility
AhPITP26	MRE	Petroselinum crispum	1415	-	7	AACCTAA	MYB binding site involved in light responsiveness
AhPITP26	Box 4	Petroselinum crispum	610	+	6	ATTAAT	part of a conserved DNA module involved in light responsiveness
AhPITP26	Box 4	Petroselinum crispum	865	+	6	ATTAAT	part of a conserved DNA module involved in light responsiveness
AhPITP26	Box 4	Petroselinum crispum	875	+	6	ATTAAT	part of a conserved DNA module involved in light responsiveness
AhPITP26	Box 4	Petroselinum crispum	1004	-	6	ATTAAT	part of a conserved DNA module involved in light responsiveness
AhPITP26	Box 4	Petroselinum crispum	1050	-	6	ATTAAT	part of a conserved DNA module involved in light responsiveness
AhPITP26	Box 4	Petroselinum crispum	1113	-	6	ATTAAT	part of a conserved DNA module involved in light responsiveness
AhPITP26	Box 4	Petroselinum crispum	1183	-	6	ATTAAT	part of a conserved DNA module involved in light responsiveness
AhPITP26	Box 4	Petroselinum crispum	1886	-	6	ATTAAT	part of a conserved DNA module involved in light responsiveness
AhPITP26	Box II	Solanum tuberosum	583	+	9	TGGTAATAA	part of a light responsive element
AhPITP26	TCT-motif	Arabidopsis thaliana	433	-	6	TCTTAC	part of a light responsive element
AhPITP26	AT1-motif	Solanum tuberosum	1343	+	13	AATTATTTTTTATT	part of a light responsive module
AhPITP27	LTR	Hordeum vulgare	797	-	6	CCGAAA	cis-acting element involved in low-temperature responsiveness
AhPITP27	ABRE	Arabidopsis thaliana	664	-	5	ACGTG	cis-acting element involved in the abscisic acid responsiveness
AhPITP27	ABRE	Arabidopsis thaliana	1979	+	5	ACGTG	cis-acting element involved in the abscisic acid responsiveness
AhPITP27	ARE	Zea mays	1912	-	6	AAACCA	cis-acting regulatory element essential for the anaerobic induction
AhPITP27	G-Box	Pisum sativum	664	+	6	CACGTT	cis-acting regulatory element involved in light responsiveness
AhPITP27	G-box	Arabidopsis thaliana	1978	+	6	TACGTG	cis-acting regulatory element involved in light responsiveness
AhPITP27	CAT-box	Arabidopsis thaliana	74	+	6	GCCACT	cis-acting regulatory element related to meristem expression
AhPITP27	GARE-motif	Brassica oleracea	19	+	7	TCTGTTG	gibberellin-responsive element
AhPITP27	GARE-motif	Brassica oleracea	1559	-	7	TCTGTTG	gibberellin-responsive element
AhPITP27	MBS	Arabidopsis thaliana	1843	+	6	CAACTG	MYB binding site involved in drought-inducibility
AhPITP27	Box 4	Petroselinum crispum	163	+	6	ATTAAT	part of a conserved DNA module involved in light responsiveness
AhPITP27	Box 4	Petroselinum crispum	235	+	6	ATTAAT	part of a conserved DNA module involved in light responsiveness
AhPITP27	Box 4	Petroselinum crispum	318	+	6	ATTAAT	part of a conserved DNA module involved in light responsiveness
AhPITP27	Box 4	Petroselinum crispum	523	+	6	ATTAAT	part of a conserved DNA module involved in light responsiveness
AhPITP27	Box 4	Petroselinum crispum	622	+	6	ATTAAT	part of a conserved DNA module involved in light responsiveness
AhPITP27	Box 4	Petroselinum crispum	1331	-	6	ATTAAT	part of a conserved DNA module involved in light responsiveness
AhPITP27	Box 4	Petroselinum crispum	1442	-	6	ATTAAT	part of a conserved DNA module involved in light responsiveness
AhPITP27	Box 4	Petroselinum crispum	1671	-	6	ATTAAT	part of a conserved DNA module involved in light responsiveness
AhPITP27	Gap-box	Arabidopsis thaliana	1412	-	9	CAAATGAA(A/G)A	part of a light responsive element
AhPITP27	GA-motif	Arabidopsis thaliana	174	+	8	ATAGATAA	part of a light responsive element
AhPITP27	GA-motif	Arabidopsis thaliana	194	+	8	ATAGATAA	part of a light responsive element
AhPITP27	AT1-motif	Solanum tuberosum	915	+	13	AATTATTTTTTATT	part of a light responsive module
AhPITP27	AT1-motif	Solanum tuberosum	1013	+	13	AATTATTTTTTATT	part of a light responsive module
AhPITP28	ABRE	Arabidopsis thaliana	1931	-	5	ACGTG	cis-acting element involved in the abscisic acid responsiveness
AhPITP28	ARE	Zea mays	1409	-	6	AAACCA	cis-acting regulatory element essential for the anaerobic induction
AhPITP28	G-Box	Pisum sativum	1931	+	6	CACGTT	cis-acting regulatory element involved in light responsiveness
AhPITP28	3-AF1 binding site	Solanum tuberosum	1971	-	10	TAAGAGAGGAA	light responsive element
AhPITP28	Box 4	Petroselinum crispum	134	+	6	ATTAAT	part of a conserved DNA module involved in light responsiveness
AhPITP28	Box 4	Petroselinum crispum	870	+	6	ATTAAT	part of a conserved DNA module involved in light responsiveness
AhPITP28	Box 4	Petroselinum crispum	1529	-	6	ATTAAT	part of a conserved DNA module involved in light responsiveness
AhPITP28	TCT-motif	Arabidopsis thaliana	30	-	6	TCTTAC	part of a light responsive element
AhPITP28	GA-motif	Arabidopsis thaliana	1252	-	8	ATAGATAA	part of a light responsive element
AhPITP28	AT1-motif	Solanum tuberosum	754	-	13	AATTATTTTTTATT	part of a light responsive module
AhPITP29	ACE	Petroselinum crispum	1379	-	9	CTAACGTATT	cis-acting element involved in light responsiveness
AhPITP29	SARE	Nicotiana tabacum	246	-	11	TTCGACCATCTT	cis-acting element involved in salicylic acid responsiveness
AhPITP29	TCA-element	Nicotiana tabacum	243	-	9	CCATCTTTTT	cis-acting element involved in salicylic acid responsiveness
AhPITP29	ABRE	Hordeum vulgare	659	+	9	GCAACGTGTC	cis-acting element involved in the abscisic acid responsiveness
AhPITP29	ABRE	Arabidopsis thaliana	662	+	5	ACGTG	cis-acting element involved in the abscisic acid responsiveness
AhPITP29	ABRE	Hordeum vulgare	1220	+	9	CGTACGTGCA	cis-acting element involved in the abscisic acid responsiveness
AhPITP29	ABRE	Arabidopsis thaliana	1411	-	6	CACGTG	cis-acting element involved in the abscisic acid responsiveness
AhPITP29	ABRE	Arabidopsis thaliana	1412	+	5	ACGTG	cis-acting element involved in the abscisic acid responsiveness
AhPITP29	ARE	Zea mays	16	-	6	AAACCA	cis-acting regulatory element essential for the anaerobic induction
AhPITP29	ARE	Zea mays	1278	+	6	AAACCA	cis-acting regulatory element essential for the anaerobic induction
AhPITP29	G-box	Arabidopsis thaliana	1411	-	6	CACGTG	cis-acting regulatory element involved in light responsiveness
AhPITP29	G-Box	Pisum sativum	661	-	6	CACGTT	cis-acting regulatory element involved in light responsiveness
AhPITP29	G-Box	Pisum sativum	1411	-	6	CACGTG	cis-acting regulatory element involved in light responsiveness
AhPITP29	RY-element	Helianthus annuus	1224	-	8	CATGCATG	cis-acting regulatory element involved in seed-specific regulation
AhPITP29	RY-element	Helianthus annuus	1228	-	8	CATGCATG	cis-acting regulatory element involved in seed-specific regulation
AhPITP29	O2-site	Zea mays	321	+	8	GATGA(C/T)(A/G)TG(A/G)	cis-acting regulatory element involved in zein metabolism regulation
AhPITP29	CAT-box	Arabidopsis thaliana	1658	+	6	GCCACT	cis-acting regulatory element related to meristem expression
AhPITP29	HD-Zip 1	Arabidopsis thaliana	728	+	8.5	CAAT(A/T)ATTG	element involved in differentiation of the palisade mesophyll cells
AhPITP29	P-box	Oryza sativa	118	-	7	CCTTTTG	gibberellin-responsive element
AhPITP29	MBS	Arabidopsis thaliana	922	-	6	CAACTG	MYB binding site involved in drought-inducibility
AhPITP29	MBS	Arabidopsis thaliana	1130	-	6	CAACTG	MYB binding site involved in drought-inducibility
AhPITP29	MBS	Arabidopsis thaliana	1599	-	6	CAACTG	MYB binding site involved in drought-inducibility
AhPITP29	Box 4	Petroselinum crispum	753	+	6	ATTAAT	part of a conserved DNA module involved in light responsiveness
AhPITP29	Box 4	Petroselinum crispum	1823	-	6	ATTAAT	part of a conserved DNA module involved in light responsiveness
AhPITP29	Box 4	Petroselinum crispum	1854	-	6	ATTAAT	part of a conserved DNA module involved in light responsiveness
AhPITP29	GATT-motif	Oryza sativa	305	-	11	CTCCTGATTGGA	part of a light responsive element
AhPITP29	Gap-box	Arabidopsis thaliana	899	+	9	CAAATGAA(A/G)A	part of a light responsive element
AhPITP29	GATA-motif	Solanum tuberosum	334	+	9	AAGGATAAGG	part of a light responsive element
AhPITP29	LAMP-element	Spinacia oleracea	335	-	9	CCTTATCCA	part of a light responsive element
AhPITP29	AE-box	Arabidopsis thaliana	1196	+	8	AGAAACAA	part of a module for light response
AhPITP3	TATC-box	Oryza sativa	1980	-	7	TATCCCA	cis-acting element involved in gibberellin-responsiveness
AhPITP3	LTR	Hordeum vulgare	613	-	6	CCGAAA	cis-acting element involved in low-temperature responsiveness
AhPITP3	LTR	Hordeum vulgare	907	-	6	CCGAAA	cis-acting element involved in low-temperature responsiveness
AhPITP3	LTR	Hordeum vulgare	1072	-	6	CCGAAA	cis-acting element involved in low-temperature responsiveness
AhPITP3	ABRE	Arabidopsis thaliana	593	-	5	ACGTG	cis-acting element involved in the abscisic acid responsiveness
AhPITP3	ABRE	Arabidopsis thaliana	1117	+	5	ACGTG	cis-acting element involved in the abscisic acid responsiveness
AhPITP3	ARE	Zea mays	1280	+	6	AAACCA	cis-acting regulatory element essential for the anaerobic induction
AhPITP3	G-Box	Pisum sativum	1116	-	6	CACGTT	cis-acting regulatory element involved in light responsiveness
AhPITP3	G-box	Zea mays	49	-	6	CACGAC	cis-acting regulatory element involved in light responsiveness
AhPITP3	G-box	Zea mays	593	+	6	CACGTC	cis-acting regulatory element involved in light responsiveness
AhPITP3	G-box	Brassica oleracea	870	-	9	TAACACGTAG	cis-acting regulatory element involved in light responsiveness
AhPITP3	CGTCA-motif	Hordeum vulgare	987	-	5	CGTCA	cis-acting regulatory element involved in the MeJA-responsiveness
AhPITP3	CGTCA-motif	Hordeum vulgare	1262	-	5	CGTCA	cis-acting regulatory element involved in the MeJA-responsiveness
AhPITP3	TGACG-motif	Hordeum vulgare	987	+	5	TGACG	cis-acting regulatory element involved in the MeJA-responsiveness
AhPITP3	TGACG-motif	Hordeum vulgare	1262	+	5	TGACG	cis-acting regulatory element involved in the MeJA-responsiveness
AhPITP3	CAT-box	Arabidopsis thaliana	437	-	6	GCCACT	cis-acting regulatory element related to meristem expression
AhPITP3	CAT-box	Arabidopsis thaliana	1925	-	6	GCCACT	cis-acting regulatory element related to meristem expression
AhPITP3	MRE	Petroselinum crispum	112	-	7	AACCTAA	MYB binding site involved in light responsiveness
AhPITP3	MRE	Petroselinum crispum	302	+	7	AACCTAA	MYB binding site involved in light responsiveness
AhPITP3	Box 4	Petroselinum crispum	696	+	6	ATTAAT	part of a conserved DNA module involved in light responsiveness
AhPITP3	I-box	Zea mays	1210	-	9	cGATAAGGCG	part of a light responsive element
AhPITP3	GA-motif	Arabidopsis thaliana	858	+	8	ATAGATAA	part of a light responsive element
AhPITP3	GATA-motif	Arabidopsis thaliana	1469	+	7	GATAGGA	part of a light responsive element
AhPITP3	LAMP-element	Pisum sativum	1603	-	8	CTTTATCA	part of a light responsive element
AhPITP3	chs-Unit 1 m1	Zea mays	303	+	10	ACCTAACCCGG	part of a light responsive element
AhPITP30	ACE	Petroselinum crispum	1379	-	9	CTAACGTATT	cis-acting element involved in light responsiveness
AhPITP30	SARE	Nicotiana tabacum	246	-	11	TTCGACCATCTT	cis-acting element involved in salicylic acid responsiveness
AhPITP30	TCA-element	Nicotiana tabacum	243	-	9	CCATCTTTTT	cis-acting element involved in salicylic acid responsiveness
AhPITP30	ABRE	Hordeum vulgare	659	+	9	GCAACGTGTC	cis-acting element involved in the abscisic acid responsiveness
AhPITP30	ABRE	Arabidopsis thaliana	662	+	5	ACGTG	cis-acting element involved in the abscisic acid responsiveness
AhPITP30	ABRE	Hordeum vulgare	1220	+	9	CGTACGTGCA	cis-acting element involved in the abscisic acid responsiveness
AhPITP30	ABRE	Arabidopsis thaliana	1411	-	6	CACGTG	cis-acting element involved in the abscisic acid responsiveness
AhPITP30	ABRE	Arabidopsis thaliana	1412	+	5	ACGTG	cis-acting element involved in the abscisic acid responsiveness
AhPITP30	ARE	Zea mays	16	-	6	AAACCA	cis-acting regulatory element essential for the anaerobic induction
AhPITP30	ARE	Zea mays	1278	+	6	AAACCA	cis-acting regulatory element essential for the anaerobic induction
AhPITP30	G-Box	Pisum sativum	661	-	6	CACGTT	cis-acting regulatory element involved in light responsiveness
AhPITP30	G-Box	Pisum sativum	1411	-	6	CACGTG	cis-acting regulatory element involved in light responsiveness
AhPITP30	G-box	Arabidopsis thaliana	1411	-	6	CACGTG	cis-acting regulatory element involved in light responsiveness
AhPITP30	RY-element	Helianthus annuus	1224	-	8	CATGCATG	cis-acting regulatory element involved in seed-specific regulation
AhPITP30	RY-element	Helianthus annuus	1228	-	8	CATGCATG	cis-acting regulatory element involved in seed-specific regulation
AhPITP30	O2-site	Zea mays	321	+	8	GATGA(C/T)(A/G)TG(A/G)	cis-acting regulatory element involved in zein metabolism regulation
AhPITP30	CAT-box	Arabidopsis thaliana	1658	+	6	GCCACT	cis-acting regulatory element related to meristem expression
AhPITP30	HD-Zip 1	Arabidopsis thaliana	728	+	8.5	CAAT(A/T)ATTG	element involved in differentiation of the palisade mesophyll cells
AhPITP30	P-box	Oryza sativa	118	-	7	CCTTTTG	gibberellin-responsive element
AhPITP30	MBS	Arabidopsis thaliana	922	-	6	CAACTG	MYB binding site involved in drought-inducibility
AhPITP30	MBS	Arabidopsis thaliana	1130	-	6	CAACTG	MYB binding site involved in drought-inducibility
AhPITP30	MBS	Arabidopsis thaliana	1599	-	6	CAACTG	MYB binding site involved in drought-inducibility
AhPITP30	Box 4	Petroselinum crispum	753	+	6	ATTAAT	part of a conserved DNA module involved in light responsiveness
AhPITP30	Box 4	Petroselinum crispum	1823	-	6	ATTAAT	part of a conserved DNA module involved in light responsiveness
AhPITP30	Box 4	Petroselinum crispum	1854	-	6	ATTAAT	part of a conserved DNA module involved in light responsiveness
AhPITP30	Gap-box	Arabidopsis thaliana	899	+	9	CAAATGAA(A/G)A	part of a light responsive element
AhPITP30	GATA-motif	Solanum tuberosum	334	+	9	AAGGATAAGG	part of a light responsive element
AhPITP30	LAMP-element	Spinacia oleracea	335	-	9	CCTTATCCA	part of a light responsive element
AhPITP30	GATT-motif	Oryza sativa	305	-	11	CTCCTGATTGGA	part of a light responsive element
AhPITP30	AE-box	Arabidopsis thaliana	1196	+	8	AGAAACAA	part of a module for light response
AhPITP31	LTR	Hordeum vulgare	238	+	6	CCGAAA	cis-acting element involved in low-temperature responsiveness
AhPITP31	ABRE	Arabidopsis thaliana	212	+	5	ACGTG	cis-acting element involved in the abscisic acid responsiveness
AhPITP31	ARE	Zea mays	12	-	6	AAACCA	cis-acting regulatory element essential for the anaerobic induction
AhPITP31	G-Box	Pisum sativum	211	-	6	CACGTT	cis-acting regulatory element involved in light responsiveness
AhPITP31	P-box	Oryza sativa	807	+	7	CCTTTTG	gibberellin-responsive element
AhPITP31	P-box	Oryza sativa	1067	+	7	CCTTTTG	gibberellin-responsive element
AhPITP31	P-box	Oryza sativa	1327	+	7	CCTTTTG	gibberellin-responsive element
AhPITP31	GT1-motif	Arabidopsis thaliana	289	-	6	GGTTAA	light responsive element
AhPITP31	MBS	Arabidopsis thaliana	756	-	6	CAACTG	MYB binding site involved in drought-inducibility
AhPITP31	MBS	Arabidopsis thaliana	798	-	6	CAACTG	MYB binding site involved in drought-inducibility
AhPITP31	MBS	Arabidopsis thaliana	928	-	6	CAACTG	MYB binding site involved in drought-inducibility
AhPITP31	MBS	Arabidopsis thaliana	1188	-	6	CAACTG	MYB binding site involved in drought-inducibility
AhPITP31	MBS	Arabidopsis thaliana	1318	-	6	CAACTG	MYB binding site involved in drought-inducibility
AhPITP31	MBS	Arabidopsis thaliana	1496	-	6	CAACTG	MYB binding site involved in drought-inducibility
AhPITP31	MRE	Petroselinum crispum	1629	-	7	AACCTAA	MYB binding site involved in light responsiveness
AhPITP31	Box 4	Petroselinum crispum	109	+	6	ATTAAT	part of a conserved DNA module involved in light responsiveness
AhPITP31	Box 4	Petroselinum crispum	1485	-	6	ATTAAT	part of a conserved DNA module involved in light responsiveness
AhPITP31	chs-CMA2a	Petroselinum crispum	646	+	8	TCACTTGA	part of a light responsive element
AhPITP31	chs-CMA2a	Petroselinum crispum	907	+	8	TCACTTGA	part of a light responsive element
AhPITP31	chs-CMA2a	Petroselinum crispum	1037	+	8	TCACTTGA	part of a light responsive element
AhPITP31	chs-CMA2a	Petroselinum crispum	1167	+	8	TCACTTGA	part of a light responsive element
AhPITP31	chs-CMA2a	Petroselinum crispum	1297	+	8	TCACTTGA	part of a light responsive element
AhPITP31	chs-CMA2a	Petroselinum crispum	1475	+	8	TCACTTGA	part of a light responsive element
AhPITP31	chs-CMA2a	Petroselinum crispum	1605	+	8	TCACTTGA	part of a light responsive element
AhPITP31	chs-CMA2a	Petroselinum crispum	1735	+	8	TCACTTGA	part of a light responsive element
AhPITP31	TCT-motif	Arabidopsis thaliana	1833	-	6	TCTTAC	part of a light responsive element
AhPITP32	TCA-element	Nicotiana tabacum	1472	+	9	CCATCTTTTT	cis-acting element involved in salicylic acid responsiveness
AhPITP32	ARE	Zea mays	417	-	6	AAACCA	cis-acting regulatory element essential for the anaerobic induction
AhPITP32	TGACG-motif	Hordeum vulgare	92	-	5	TGACG	cis-acting regulatory element involved in the MeJA-responsiveness
AhPITP32	CGTCA-motif	Hordeum vulgare	92	+	5	CGTCA	cis-acting regulatory element involved in the MeJA-responsiveness
AhPITP32	HD-Zip 1	Arabidopsis thaliana	702	+	8.5	CAAT(A/T)ATTG	element involved in differentiation of the palisade mesophyll cells
AhPITP32	P-box	Oryza sativa	97	+	7	CCTTTTG	gibberellin-responsive element
AhPITP32	GT1-motif	Avena sativa	1588	-	7	GGTTAAT	light responsive element
AhPITP32	GT1-motif	Arabidopsis thaliana	1589	-	6	GGTTAA	light responsive element
AhPITP32	Box 4	Petroselinum crispum	306	+	6	ATTAAT	part of a conserved DNA module involved in light responsiveness
AhPITP32	Box 4	Petroselinum crispum	973	+	6	ATTAAT	part of a conserved DNA module involved in light responsiveness
AhPITP32	Box 4	Petroselinum crispum	1167	-	6	ATTAAT	part of a conserved DNA module involved in light responsiveness
AhPITP32	Box 4	Petroselinum crispum	1171	-	6	ATTAAT	part of a conserved DNA module involved in light responsiveness
AhPITP32	Box 4	Petroselinum crispum	1397	-	6	ATTAAT	part of a conserved DNA module involved in light responsiveness
AhPITP32	Box 4	Petroselinum crispum	1611	-	6	ATTAAT	part of a conserved DNA module involved in light responsiveness
AhPITP32	Box 4	Petroselinum crispum	1671	-	6	ATTAAT	part of a conserved DNA module involved in light responsiveness
AhPITP32	Box 4	Petroselinum crispum	1800	-	6	ATTAAT	part of a conserved DNA module involved in light responsiveness
AhPITP32	GATA-motif	Pisum sativum	24	-	7	GATAGGG	part of a light responsive element
AhPITP32	chs-CMA1a	Daucus carota	1549	-	8	TTACTTAA	part of a light responsive element
AhPITP32	Box II	Solanum tuberosum	214	-	9	TGGTAATAA	part of a light responsive element
AhPITP32	I-box	Zea mays	22	-	9	gGATAAGGTG	part of a light responsive element
AhPITP32	AT1-motif	Solanum tuberosum	382	+	13	AATTATTTTTTATT	part of a light responsive module
AhPITP33	TGA-element	Brassica oleracea	1022	-	6	AACGAC	auxin-responsive element
AhPITP33	TC-rich repeats	Nicotiana tabacum	1182	-	9	ATTCTCTAAC	cis-acting element involved in defense and stress responsiveness
AhPITP33	ABRE	Arabidopsis thaliana	729	+	5	ACGTG	cis-acting element involved in the abscisic acid responsiveness
AhPITP33	ABRE	Arabidopsis thaliana	1056	-	5	ACGTG	cis-acting element involved in the abscisic acid responsiveness
AhPITP33	ARE	Zea mays	1468	+	6	AAACCA	cis-acting regulatory element essential for the anaerobic induction
AhPITP33	G-Box	Pisum sativum	728	-	6	CACGTT	cis-acting regulatory element involved in light responsiveness
AhPITP33	G-Box	Pisum sativum	1056	+	6	CACGTT	cis-acting regulatory element involved in light responsiveness
AhPITP33	MBS	Arabidopsis thaliana	1279	+	6	CAACTG	MYB binding site involved in drought-inducibility
AhPITP33	Box 4	Petroselinum crispum	242	+	6	ATTAAT	part of a conserved DNA module involved in light responsiveness
AhPITP33	Box 4	Petroselinum crispum	300	+	6	ATTAAT	part of a conserved DNA module involved in light responsiveness
AhPITP33	Box 4	Petroselinum crispum	589	+	6	ATTAAT	part of a conserved DNA module involved in light responsiveness
AhPITP33	Box 4	Petroselinum crispum	609	+	6	ATTAAT	part of a conserved DNA module involved in light responsiveness
AhPITP33	Box 4	Petroselinum crispum	968	+	6	ATTAAT	part of a conserved DNA module involved in light responsiveness
AhPITP33	chs-CMA1a	Daucus carota	1409	+	8	TTACTTAA	part of a light responsive element
AhPITP33	chs-CMA2b	Hordeum vulgare	731	-	11	GAACCTACACAC	part of a light responsive element
AhPITP33	I-box	Triticum aestivum	1317	+	8	AGATAAGG	part of a light responsive element
AhPITP34	TGA-element	Brassica oleracea	361	-	6	AACGAC	auxin-responsive element
AhPITP34	LTR	Hordeum vulgare	1776	+	6	CCGAAA	cis-acting element involved in low-temperature responsiveness
AhPITP34	TCA-element	Nicotiana tabacum	1915	-	9	CCATCTTTTT	cis-acting element involved in salicylic acid responsiveness
AhPITP34	ABRE	Oryza sativa	410	+	9	GCCGCGTGGC	cis-acting element involved in the abscisic acid responsiveness
AhPITP34	ABRE	Arabidopsis thaliana	412	+	6	CACGTG	cis-acting element involved in the abscisic acid responsiveness
AhPITP34	ABRE	Arabidopsis thaliana	413	+	5	ACGTG	cis-acting element involved in the abscisic acid responsiveness
AhPITP34	ABRE	Arabidopsis thaliana	511	-	5	ACGTG	cis-acting element involved in the abscisic acid responsiveness
AhPITP34	ABRE	Arabidopsis thaliana	1040	-	5	ACGTG	cis-acting element involved in the abscisic acid responsiveness
AhPITP34	ARE	Zea mays	1162	+	6	AAACCA	cis-acting regulatory element essential for the anaerobic induction
AhPITP34	ARE	Zea mays	1371	-	6	AAACCA	cis-acting regulatory element essential for the anaerobic induction
AhPITP34	G-box	Arabidopsis thaliana	410	+	9	GCCACGTGGA	cis-acting regulatory element involved in light responsiveness
AhPITP34	G-box	Arabidopsis thaliana	412	+	6	CACGTG	cis-acting regulatory element involved in light responsiveness
AhPITP34	G-Box	Pisum sativum	412	+	6	CACGTG	cis-acting regulatory element involved in light responsiveness
AhPITP34	G-Box	Pisum sativum	511	+	6	CACGTT	cis-acting regulatory element involved in light responsiveness
AhPITP34	G-Box	Pisum sativum	1040	+	6	CACGTT	cis-acting regulatory element involved in light responsiveness
AhPITP34	TGACG-motif	Hordeum vulgare	232	+	5	TGACG	cis-acting regulatory element involved in the MeJA-responsiveness
AhPITP34	CGTCA-motif	Hordeum vulgare	232	-	5	CGTCA	cis-acting regulatory element involved in the MeJA-responsiveness
AhPITP34	O2-site	Zea mays	144	+	9	GATGACATGG	cis-acting regulatory element involved in zein metabolism regulation
AhPITP34	GCN4_motif	Oryza sativa	1761	-	7	TGAGTCA	cis-regulatory element involved in endosperm expression
AhPITP34	AACA_motif	Oryza sativa	1795	+	11	TAACAAACTCCA	involved in endosperm-specific negative expression
AhPITP34	MBS	Arabidopsis thaliana	29	+	6	CAACTG	MYB binding site involved in drought-inducibility
AhPITP34	Box 4	Petroselinum crispum	888	+	6	ATTAAT	part of a conserved DNA module involved in light responsiveness
AhPITP34	Box 4	Petroselinum crispum	1467	-	6	ATTAAT	part of a conserved DNA module involved in light responsiveness
AhPITP34	Box 4	Petroselinum crispum	1512	-	6	ATTAAT	part of a conserved DNA module involved in light responsiveness
AhPITP34	Box 4	Petroselinum crispum	1548	-	6	ATTAAT	part of a conserved DNA module involved in light responsiveness
AhPITP34	Box 4	Petroselinum crispum	1572	-	6	ATTAAT	part of a conserved DNA module involved in light responsiveness
AhPITP34	Box 4	Petroselinum crispum	1578	-	6	ATTAAT	part of a conserved DNA module involved in light responsiveness
AhPITP34	Box 4	Petroselinum crispum	1685	-	6	ATTAAT	part of a conserved DNA module involved in light responsiveness
AhPITP34	Box 4	Petroselinum crispum	1847	-	6	ATTAAT	part of a conserved DNA module involved in light responsiveness
AhPITP34	Box 4	Petroselinum crispum	1931	-	6	ATTAAT	part of a conserved DNA module involved in light responsiveness
AhPITP34	ATCT-motif	Pisum sativum	925	-	9	AATCTAATCC	part of a conserved DNA module involved in light responsiveness
AhPITP34	GATA-motif	Arabidopsis thaliana	1556	-	10	AAGATAAGATT	part of a light responsive element
AhPITP34	Box II	Petroselinum crispum	410	-	9	CCACGTGGC	part of a light responsive element
AhPITP34	Box II	Petroselinum crispum	411	+	9	CCACGTGGC	part of a light responsive element
AhPITP35	TC-rich repeats	Nicotiana tabacum	55	-	9	GTTTTCTTAC	cis-acting element involved in defense and stress responsiveness
AhPITP35	TC-rich repeats	Nicotiana tabacum	923	-	9	ATTCTCTAAC	cis-acting element involved in defense and stress responsiveness
AhPITP35	ABRE	Arabidopsis thaliana	806	-	5	ACGTG	cis-acting element involved in the abscisic acid responsiveness
AhPITP35	ABRE	Arabidopsis thaliana	952	+	5	ACGTG	cis-acting element involved in the abscisic acid responsiveness
AhPITP35	ARE	Zea mays	1080	-	6	AAACCA	cis-acting regulatory element essential for the anaerobic induction
AhPITP35	G-box	Brassica oleracea	134	-	9	TAACACGTAG	cis-acting regulatory element involved in light responsiveness
AhPITP35	G-box	Arabidopsis thaliana	949	+	9	GCCACGTGGA	cis-acting regulatory element involved in light responsiveness
AhPITP35	G-box	Arabidopsis thaliana	951	+	6	TACGTG	cis-acting regulatory element involved in light responsiveness
AhPITP35	G-Box	Pisum sativum	806	+	6	CACGTT	cis-acting regulatory element involved in light responsiveness
AhPITP35	GT1-motif	Arabidopsis thaliana	1360	-	6	GGTTAA	light responsive element
AhPITP35	Sp1	Oryza sativa	1923	-	6	GGGCGG	light responsive element
AhPITP35	Sp1	Oryza sativa	1939	-	6	GGGCGG	light responsive element
AhPITP35	Sp1	Oryza sativa	1968	-	6	GGGCGG	light responsive element
AhPITP35	Box 4	Petroselinum crispum	123	+	6	ATTAAT	part of a conserved DNA module involved in light responsiveness
AhPITP35	Box 4	Petroselinum crispum	631	+	6	ATTAAT	part of a conserved DNA module involved in light responsiveness
AhPITP35	Box 4	Petroselinum crispum	824	+	6	ATTAAT	part of a conserved DNA module involved in light responsiveness
AhPITP35	Box 4	Petroselinum crispum	1408	-	6	ATTAAT	part of a conserved DNA module involved in light responsiveness
AhPITP35	Box 4	Petroselinum crispum	1675	-	6	ATTAAT	part of a conserved DNA module involved in light responsiveness
AhPITP35	I-box	Zea mays	349	-	9	gGATAAGGTG	part of a light responsive element
AhPITP35	TCT-motif	Arabidopsis thaliana	1436	-	6	TCTTAC	part of a light responsive element
AhPITP35	LAMP-element	Pisum sativum	1602	+	8	CTTTATCA	part of a light responsive element
AhPITP35	GATA-motif	Solanum tuberosum	351	-	9	AAGGATAAGG	part of a light responsive element
AhPITP35	GATA-motif	Arabidopsis thaliana	1180	+	7	GATAGGA	part of a light responsive element
AhPITP35	AE-box	Arabidopsis thaliana	331	+	8	AGAAACAA	part of a module for light response
AhPITP36	ABRE	Arabidopsis thaliana	113	-	5	ACGTG	cis-acting element involved in the abscisic acid responsiveness
AhPITP36	ABRE	Arabidopsis thaliana	1183	-	5	ACGTG	cis-acting element involved in the abscisic acid responsiveness
AhPITP36	ABRE	Arabidopsis thaliana	1255	-	6	CACGTG	cis-acting element involved in the abscisic acid responsiveness
AhPITP36	ABRE	Arabidopsis thaliana	1256	+	5	ACGTG	cis-acting element involved in the abscisic acid responsiveness
AhPITP36	ARE	Zea mays	587	+	6	AAACCA	cis-acting regulatory element essential for the anaerobic induction
AhPITP36	ARE	Zea mays	788	+	6	AAACCA	cis-acting regulatory element essential for the anaerobic induction
AhPITP36	ARE	Zea mays	881	-	6	AAACCA	cis-acting regulatory element essential for the anaerobic induction
AhPITP36	ARE	Zea mays	1053	+	6	AAACCA	cis-acting regulatory element essential for the anaerobic induction
AhPITP36	G-box	Arabidopsis thaliana	113	-	6	TACGTG	cis-acting regulatory element involved in light responsiveness
AhPITP36	G-box	Arabidopsis thaliana	1255	-	6	CACGTG	cis-acting regulatory element involved in light responsiveness
AhPITP36	G-Box	Pisum sativum	1183	+	6	CACGTT	cis-acting regulatory element involved in light responsiveness
AhPITP36	G-Box	Pisum sativum	1255	-	6	CACGTG	cis-acting regulatory element involved in light responsiveness
AhPITP36	RY-element	Helianthus annuus	1202	-	8	CATGCATG	cis-acting regulatory element involved in seed-specific regulation
AhPITP36	CGTCA-motif	Hordeum vulgare	1913	+	5	CGTCA	cis-acting regulatory element involved in the MeJA-responsiveness
AhPITP36	TGACG-motif	Hordeum vulgare	1913	-	5	TGACG	cis-acting regulatory element involved in the MeJA-responsiveness
AhPITP36	O2-site	Zea mays	1910	-	9	GTTGACGTGA	cis-acting regulatory element involved in zein metabolism regulation
AhPITP36	GT1-motif	Avena sativa	708	+	7	GGTTAAT	light responsive element
AhPITP36	Sp1	Oryza sativa	1364	-	6	GGGCGG	light responsive element
AhPITP36	ATCT-motif	Pisum sativum	1621	-	9	AATCTAATCC	part of a conserved DNA module involved in light responsiveness
AhPITP36	Box 4	Petroselinum crispum	149	+	6	ATTAAT	part of a conserved DNA module involved in light responsiveness
AhPITP36	Box 4	Petroselinum crispum	336	+	6	ATTAAT	part of a conserved DNA module involved in light responsiveness
AhPITP36	Box 4	Petroselinum crispum	403	+	6	ATTAAT	part of a conserved DNA module involved in light responsiveness
AhPITP36	Box 4	Petroselinum crispum	428	+	6	ATTAAT	part of a conserved DNA module involved in light responsiveness
AhPITP36	Box 4	Petroselinum crispum	447	+	6	ATTAAT	part of a conserved DNA module involved in light responsiveness
AhPITP36	Box 4	Petroselinum crispum	1582	-	6	ATTAAT	part of a conserved DNA module involved in light responsiveness
AhPITP36	Box 4	Petroselinum crispum	1985	-	6	ATTAAT	part of a conserved DNA module involved in light responsiveness
AhPITP36	TCT-motif	Arabidopsis thaliana	1820	-	6	TCTTAC	part of a light responsive element
AhPITP36	LAMP-element	Pisum sativum	1543	+	8	CTTTATCA	part of a light responsive element
AhPITP36	AT1-motif	Solanum tuberosum	86	+	13	AATTATTTTTTATT	part of a light responsive module
AhPITP37	ABRE	Arabidopsis thaliana	119	-	5	ACGTG	cis-acting element involved in the abscisic acid responsiveness
AhPITP37	ABRE	Arabidopsis thaliana	1189	-	5	ACGTG	cis-acting element involved in the abscisic acid responsiveness
AhPITP37	ABRE	Arabidopsis thaliana	1261	-	6	CACGTG	cis-acting element involved in the abscisic acid responsiveness
AhPITP37	ABRE	Arabidopsis thaliana	1262	+	5	ACGTG	cis-acting element involved in the abscisic acid responsiveness
AhPITP37	ARE	Zea mays	593	+	6	AAACCA	cis-acting regulatory element essential for the anaerobic induction
AhPITP37	ARE	Zea mays	794	+	6	AAACCA	cis-acting regulatory element essential for the anaerobic induction
AhPITP37	ARE	Zea mays	887	-	6	AAACCA	cis-acting regulatory element essential for the anaerobic induction
AhPITP37	ARE	Zea mays	1059	+	6	AAACCA	cis-acting regulatory element essential for the anaerobic induction
AhPITP37	G-box	Arabidopsis thaliana	119	-	6	TACGTG	cis-acting regulatory element involved in light responsiveness
AhPITP37	G-box	Arabidopsis thaliana	1261	-	6	CACGTG	cis-acting regulatory element involved in light responsiveness
AhPITP37	G-Box	Pisum sativum	1189	+	6	CACGTT	cis-acting regulatory element involved in light responsiveness
AhPITP37	G-Box	Pisum sativum	1261	-	6	CACGTG	cis-acting regulatory element involved in light responsiveness
AhPITP37	RY-element	Helianthus annuus	1208	-	8	CATGCATG	cis-acting regulatory element involved in seed-specific regulation
AhPITP37	TGACG-motif	Hordeum vulgare	1919	-	5	TGACG	cis-acting regulatory element involved in the MeJA-responsiveness
AhPITP37	CGTCA-motif	Hordeum vulgare	1919	+	5	CGTCA	cis-acting regulatory element involved in the MeJA-responsiveness
AhPITP37	O2-site	Zea mays	1916	-	9	GTTGACGTGA	cis-acting regulatory element involved in zein metabolism regulation
AhPITP37	Sp1	Oryza sativa	1370	-	6	GGGCGG	light responsive element
AhPITP37	GT1-motif	Avena sativa	714	+	7	GGTTAAT	light responsive element
AhPITP37	Box 4	Petroselinum crispum	155	+	6	ATTAAT	part of a conserved DNA module involved in light responsiveness
AhPITP37	Box 4	Petroselinum crispum	342	+	6	ATTAAT	part of a conserved DNA module involved in light responsiveness
AhPITP37	Box 4	Petroselinum crispum	409	+	6	ATTAAT	part of a conserved DNA module involved in light responsiveness
AhPITP37	Box 4	Petroselinum crispum	434	+	6	ATTAAT	part of a conserved DNA module involved in light responsiveness
AhPITP37	Box 4	Petroselinum crispum	453	+	6	ATTAAT	part of a conserved DNA module involved in light responsiveness
AhPITP37	Box 4	Petroselinum crispum	1588	-	6	ATTAAT	part of a conserved DNA module involved in light responsiveness
AhPITP37	Box 4	Petroselinum crispum	1991	-	6	ATTAAT	part of a conserved DNA module involved in light responsiveness
AhPITP37	ATCT-motif	Pisum sativum	1627	-	9	AATCTAATCC	part of a conserved DNA module involved in light responsiveness
AhPITP37	TCT-motif	Arabidopsis thaliana	1826	-	6	TCTTAC	part of a light responsive element
AhPITP37	LAMP-element	Pisum sativum	1549	+	8	CTTTATCA	part of a light responsive element
AhPITP37	AT1-motif	Solanum tuberosum	92	+	13	AATTATTTTTTATT	part of a light responsive module
AhPITP38	ABRE	Arabidopsis thaliana	113	-	5	ACGTG	cis-acting element involved in the abscisic acid responsiveness
AhPITP38	ABRE	Arabidopsis thaliana	1183	-	5	ACGTG	cis-acting element involved in the abscisic acid responsiveness
AhPITP38	ABRE	Arabidopsis thaliana	1255	-	6	CACGTG	cis-acting element involved in the abscisic acid responsiveness
AhPITP38	ABRE	Arabidopsis thaliana	1256	+	5	ACGTG	cis-acting element involved in the abscisic acid responsiveness
AhPITP38	ARE	Zea mays	587	+	6	AAACCA	cis-acting regulatory element essential for the anaerobic induction
AhPITP38	ARE	Zea mays	788	+	6	AAACCA	cis-acting regulatory element essential for the anaerobic induction
AhPITP38	ARE	Zea mays	881	-	6	AAACCA	cis-acting regulatory element essential for the anaerobic induction
AhPITP38	ARE	Zea mays	1053	+	6	AAACCA	cis-acting regulatory element essential for the anaerobic induction
AhPITP38	G-Box	Pisum sativum	1183	+	6	CACGTT	cis-acting regulatory element involved in light responsiveness
AhPITP38	G-Box	Pisum sativum	1255	-	6	CACGTG	cis-acting regulatory element involved in light responsiveness
AhPITP38	G-box	Arabidopsis thaliana	113	-	6	TACGTG	cis-acting regulatory element involved in light responsiveness
AhPITP38	G-box	Arabidopsis thaliana	1255	-	6	CACGTG	cis-acting regulatory element involved in light responsiveness
AhPITP38	RY-element	Helianthus annuus	1202	-	8	CATGCATG	cis-acting regulatory element involved in seed-specific regulation
AhPITP38	TGACG-motif	Hordeum vulgare	1913	-	5	TGACG	cis-acting regulatory element involved in the MeJA-responsiveness
AhPITP38	CGTCA-motif	Hordeum vulgare	1913	+	5	CGTCA	cis-acting regulatory element involved in the MeJA-responsiveness
AhPITP38	O2-site	Zea mays	1910	-	9	GTTGACGTGA	cis-acting regulatory element involved in zein metabolism regulation
AhPITP38	GT1-motif	Avena sativa	708	+	7	GGTTAAT	light responsive element
AhPITP38	Sp1	Oryza sativa	1364	-	6	GGGCGG	light responsive element
AhPITP38	Box 4	Petroselinum crispum	149	+	6	ATTAAT	part of a conserved DNA module involved in light responsiveness
AhPITP38	Box 4	Petroselinum crispum	336	+	6	ATTAAT	part of a conserved DNA module involved in light responsiveness
AhPITP38	Box 4	Petroselinum crispum	403	+	6	ATTAAT	part of a conserved DNA module involved in light responsiveness
AhPITP38	Box 4	Petroselinum crispum	428	+	6	ATTAAT	part of a conserved DNA module involved in light responsiveness
AhPITP38	Box 4	Petroselinum crispum	447	+	6	ATTAAT	part of a conserved DNA module involved in light responsiveness
AhPITP38	Box 4	Petroselinum crispum	1582	-	6	ATTAAT	part of a conserved DNA module involved in light responsiveness
AhPITP38	Box 4	Petroselinum crispum	1985	-	6	ATTAAT	part of a conserved DNA module involved in light responsiveness
AhPITP38	ATCT-motif	Pisum sativum	1621	-	9	AATCTAATCC	part of a conserved DNA module involved in light responsiveness
AhPITP38	TCT-motif	Arabidopsis thaliana	1820	-	6	TCTTAC	part of a light responsive element
AhPITP38	LAMP-element	Pisum sativum	1543	+	8	CTTTATCA	part of a light responsive element
AhPITP38	AT1-motif	Solanum tuberosum	86	+	13	AATTATTTTTTATT	part of a light responsive module
AhPITP39	TGA-element	Brassica oleracea	243	-	6	AACGAC	auxin-responsive element
AhPITP39	TC-rich repeats	Nicotiana tabacum	496	+	9	GTTTTCTTAC	cis-acting element involved in defense and stress responsiveness
AhPITP39	TATC-box	Oryza sativa	340	-	7	TATCCCA	cis-acting element involved in gibberellin-responsiveness
AhPITP39	ACE	Petroselinum crispum	1052	-	9	CTAACGTATT	cis-acting element involved in light responsiveness
AhPITP39	TCA-element	Nicotiana tabacum	521	-	9	CCATCTTTTT	cis-acting element involved in salicylic acid responsiveness
AhPITP39	TCA-element	Nicotiana tabacum	642	+	9	CCATCTTTTT	cis-acting element involved in salicylic acid responsiveness
AhPITP39	ARE	Zea mays	663	+	6	AAACCA	cis-acting regulatory element essential for the anaerobic induction
AhPITP39	ARE	Zea mays	684	-	6	AAACCA	cis-acting regulatory element essential for the anaerobic induction
AhPITP39	ARE	Zea mays	1209	+	6	AAACCA	cis-acting regulatory element essential for the anaerobic induction
AhPITP39	ARE	Zea mays	1604	+	6	AAACCA	cis-acting regulatory element essential for the anaerobic induction
AhPITP39	GARE-motif	Brassica oleracea	470	-	7	TCTGTTG	gibberellin-responsive element
AhPITP39	GT1-motif	Arabidopsis thaliana	1388	-	6	GGTTAA	light responsive element
AhPITP39	GT1-motif	Arabidopsis thaliana	1547	+	6	GGTTAA	light responsive element
AhPITP39	Sp1	Oryza sativa	817	+	6	GGGCGG	light responsive element
AhPITP39	MRE	Petroselinum crispum	1231	+	7	AACCTAA	MYB binding site involved in light responsiveness
AhPITP39	Box 4	Petroselinum crispum	884	+	6	ATTAAT	part of a conserved DNA module involved in light responsiveness
AhPITP39	GA-motif	Arabidopsis thaliana	1790	+	8	ATAGATAA	part of a light responsive element
AhPITP39	TCT-motif	Arabidopsis thaliana	500	+	6	TCTTAC	part of a light responsive element
AhPITP39	GATA-motif	Arabidopsis thaliana	1444	-	10	AAGATAAGATT	part of a light responsive element
AhPITP4	TC-rich repeats	Nicotiana tabacum	1460	+	9	GTTTTCTTAC	cis-acting element involved in defense and stress responsiveness
AhPITP4	ACE	Petroselinum crispum	712	-	9	CTAACGTATT	cis-acting element involved in light responsiveness
AhPITP4	ABRE	Arabidopsis thaliana	597	+	5	ACGTG	cis-acting element involved in the abscisic acid responsiveness
AhPITP4	ARE	Zea mays	569	-	6	AAACCA	cis-acting regulatory element essential for the anaerobic induction
AhPITP4	ARE	Zea mays	1546	+	6	AAACCA	cis-acting regulatory element essential for the anaerobic induction
AhPITP4	ARE	Zea mays	1967	+	6	AAACCA	cis-acting regulatory element essential for the anaerobic induction
AhPITP4	G-box	Brassica oleracea	595	-	9	TAACACGTAG	cis-acting regulatory element involved in light responsiveness
AhPITP4	G-box	Arabidopsis thaliana	596	+	6	TACGTG	cis-acting regulatory element involved in light responsiveness
AhPITP4	CGTCA-motif	Hordeum vulgare	1872	-	5	CGTCA	cis-acting regulatory element involved in the MeJA-responsiveness
AhPITP4	TGACG-motif	Hordeum vulgare	1872	+	5	TGACG	cis-acting regulatory element involved in the MeJA-responsiveness
AhPITP4	AACA_motif	Oryza sativa	890	+	11	TAACAAACTCCA	involved in endosperm-specific negative expression
AhPITP4	ATCT-motif	Pisum sativum	570	-	9	AATCTAATCC	part of a conserved DNA module involved in light responsiveness
AhPITP4	Box 4	Petroselinum crispum	862	+	6	ATTAAT	part of a conserved DNA module involved in light responsiveness
AhPITP4	Box 4	Petroselinum crispum	1164	-	6	ATTAAT	part of a conserved DNA module involved in light responsiveness
AhPITP4	I-box	Gossypium hirsutum	1353	+	10	AAGATAAGGCT	part of a light responsive element
AhPITP4	TCT-motif	Arabidopsis thaliana	1464	+	6	TCTTAC	part of a light responsive element
AhPITP4	GATA-motif	Arabidopsis thaliana	424	+	7	GATAGGA	part of a light responsive element
AhPITP4	GATA-motif	Arabidopsis thaliana	1353	+	10	AAGATAAGATT	part of a light responsive element
AhPITP40	ACE	Petroselinum crispum	735	-	9	CTAACGTATT	cis-acting element involved in light responsiveness
AhPITP40	ABRE	Arabidopsis thaliana	620	+	5	ACGTG	cis-acting element involved in the abscisic acid responsiveness
AhPITP40	ARE	Zea mays	592	-	6	AAACCA	cis-acting regulatory element essential for the anaerobic induction
AhPITP40	ARE	Zea mays	1597	+	6	AAACCA	cis-acting regulatory element essential for the anaerobic induction
AhPITP40	G-box	Zea mays	68	+	6	CACGAC	cis-acting regulatory element involved in light responsiveness
AhPITP40	G-box	Zea mays	73	+	6	CACGAC	cis-acting regulatory element involved in light responsiveness
AhPITP40	G-box	Arabidopsis thaliana	619	+	6	TACGTG	cis-acting regulatory element involved in light responsiveness
AhPITP40	TGACG-motif	Hordeum vulgare	1923	+	5	TGACG	cis-acting regulatory element involved in the MeJA-responsiveness
AhPITP40	CGTCA-motif	Hordeum vulgare	1923	-	5	CGTCA	cis-acting regulatory element involved in the MeJA-responsiveness
AhPITP40	AACA_motif	Oryza sativa	918	+	11	TAACAAACTCCA	involved in endosperm-specific negative expression
AhPITP40	Box 4	Petroselinum crispum	890	+	6	ATTAAT	part of a conserved DNA module involved in light responsiveness
AhPITP40	Box 4	Petroselinum crispum	1193	-	6	ATTAAT	part of a conserved DNA module involved in light responsiveness
AhPITP40	Box 4	Petroselinum crispum	1210	-	6	ATTAAT	part of a conserved DNA module involved in light responsiveness
AhPITP40	ATCT-motif	Pisum sativum	212	-	9	AATCTAATCC	part of a conserved DNA module involved in light responsiveness
AhPITP40	ATCT-motif	Pisum sativum	450	-	10	AATCTAATCC	part of a conserved DNA module involved in light responsiveness
AhPITP40	ATCT-motif	Pisum sativum	515	+	9	AATCTAATCC	part of a conserved DNA module involved in light responsiveness
AhPITP40	ATCT-motif	Pisum sativum	593	-	9	AATCTAATCC	part of a conserved DNA module involved in light responsiveness
AhPITP40	TCT-motif	Arabidopsis thaliana	1622	-	6	TCTTAC	part of a light responsive element
AhPITP40	GATA-motif	Arabidopsis thaliana	333	-	10	AAGATAAGATT	part of a light responsive element
AhPITP40	GATA-motif	Arabidopsis thaliana	1502	-	10	AAGATAAGATT	part of a light responsive element
AhPITP40	GA-motif	Arabidopsis thaliana	162	+	8	ATAGATAA	part of a light responsive element
AhPITP40	TCCC-motif	Spinacia oleracea	1990	+	7	TCTCCCT	part of a light responsive element
AhPITP41	LTR	Hordeum vulgare	1583	+	6	CCGAAA	cis-acting element involved in low-temperature responsiveness
AhPITP41	LTR	Hordeum vulgare	1635	-	6	CCGAAA	cis-acting element involved in low-temperature responsiveness
AhPITP41	ABRE	Arabidopsis thaliana	1320	-	6	CACGTG	cis-acting element involved in the abscisic acid responsiveness
AhPITP41	ABRE	Arabidopsis thaliana	1321	+	5	ACGTG	cis-acting element involved in the abscisic acid responsiveness
AhPITP41	G-box	Arabidopsis thaliana	1320	-	6	CACGTG	cis-acting regulatory element involved in light responsiveness
AhPITP41	G-Box	Pisum sativum	1320	-	6	CACGTG	cis-acting regulatory element involved in light responsiveness
AhPITP41	RY-element	Helianthus annuus	1236	-	8	CATGCATG	cis-acting regulatory element involved in seed-specific regulation
AhPITP41	CAT-box	Arabidopsis thaliana	439	-	6	GCCACT	cis-acting regulatory element related to meristem expression
AhPITP41	Box 4	Petroselinum crispum	73	+	6	ATTAAT	part of a conserved DNA module involved in light responsiveness
AhPITP41	Box 4	Petroselinum crispum	126	+	6	ATTAAT	part of a conserved DNA module involved in light responsiveness
AhPITP41	Box 4	Petroselinum crispum	222	+	6	ATTAAT	part of a conserved DNA module involved in light responsiveness
AhPITP41	Box 4	Petroselinum crispum	1075	-	6	ATTAAT	part of a conserved DNA module involved in light responsiveness
AhPITP41	Box 4	Petroselinum crispum	1197	-	6	ATTAAT	part of a conserved DNA module involved in light responsiveness
AhPITP41	Box 4	Petroselinum crispum	1724	-	6	ATTAAT	part of a conserved DNA module involved in light responsiveness
AhPITP41	Box 4	Petroselinum crispum	1728	-	6	ATTAAT	part of a conserved DNA module involved in light responsiveness
AhPITP41	GATA-motif	Pisum sativum	1617	+	7	GATAGGG	part of a light responsive element
AhPITP41	chs-CMA2b	Hordeum vulgare	1179	-	11	GAACCTACACAC	part of a light responsive element
AhPITP41	chs-CMA1a	Daucus carota	375	-	8	TTACTTAA	part of a light responsive element
AhPITP41	AT1-motif	Solanum tuberosum	770	-	13	AATTATTTTTTATT	part of a light responsive module
AhPITP42	LTR	Hordeum vulgare	1583	+	6	CCGAAA	cis-acting element involved in low-temperature responsiveness
AhPITP42	LTR	Hordeum vulgare	1635	-	6	CCGAAA	cis-acting element involved in low-temperature responsiveness
AhPITP42	ABRE	Arabidopsis thaliana	1320	-	6	CACGTG	cis-acting element involved in the abscisic acid responsiveness
AhPITP42	ABRE	Arabidopsis thaliana	1321	+	5	ACGTG	cis-acting element involved in the abscisic acid responsiveness
AhPITP42	G-box	Arabidopsis thaliana	1320	-	6	CACGTG	cis-acting regulatory element involved in light responsiveness
AhPITP42	G-Box	Pisum sativum	1320	-	6	CACGTG	cis-acting regulatory element involved in light responsiveness
AhPITP42	RY-element	Helianthus annuus	1236	-	8	CATGCATG	cis-acting regulatory element involved in seed-specific regulation
AhPITP42	CAT-box	Arabidopsis thaliana	439	-	6	GCCACT	cis-acting regulatory element related to meristem expression
AhPITP42	Box 4	Petroselinum crispum	73	+	6	ATTAAT	part of a conserved DNA module involved in light responsiveness
AhPITP42	Box 4	Petroselinum crispum	126	+	6	ATTAAT	part of a conserved DNA module involved in light responsiveness
AhPITP42	Box 4	Petroselinum crispum	222	+	6	ATTAAT	part of a conserved DNA module involved in light responsiveness
AhPITP42	Box 4	Petroselinum crispum	1075	-	6	ATTAAT	part of a conserved DNA module involved in light responsiveness
AhPITP42	Box 4	Petroselinum crispum	1197	-	6	ATTAAT	part of a conserved DNA module involved in light responsiveness
AhPITP42	Box 4	Petroselinum crispum	1724	-	6	ATTAAT	part of a conserved DNA module involved in light responsiveness
AhPITP42	Box 4	Petroselinum crispum	1728	-	6	ATTAAT	part of a conserved DNA module involved in light responsiveness
AhPITP42	GATA-motif	Pisum sativum	1617	+	7	GATAGGG	part of a light responsive element
AhPITP42	chs-CMA1a	Daucus carota	375	-	8	TTACTTAA	part of a light responsive element
AhPITP42	chs-CMA2b	Hordeum vulgare	1179	-	11	GAACCTACACAC	part of a light responsive element
AhPITP42	AT1-motif	Solanum tuberosum	770	-	13	AATTATTTTTTATT	part of a light responsive module
AhPITP5	TC-rich repeats	Nicotiana tabacum	1559	+	9	GTTTTCTTAC	cis-acting element involved in defense and stress responsiveness
AhPITP5	ACE	Petroselinum crispum	811	-	9	CTAACGTATT	cis-acting element involved in light responsiveness
AhPITP5	ABRE	Arabidopsis thaliana	696	+	5	ACGTG	cis-acting element involved in the abscisic acid responsiveness
AhPITP5	ARE	Zea mays	4	-	6	AAACCA	cis-acting regulatory element essential for the anaerobic induction
AhPITP5	ARE	Zea mays	668	-	6	AAACCA	cis-acting regulatory element essential for the anaerobic induction
AhPITP5	ARE	Zea mays	1645	+	6	AAACCA	cis-acting regulatory element essential for the anaerobic induction
AhPITP5	G-box	Brassica oleracea	694	-	9	TAACACGTAG	cis-acting regulatory element involved in light responsiveness
AhPITP5	G-box	Arabidopsis thaliana	695	+	6	TACGTG	cis-acting regulatory element involved in light responsiveness
AhPITP5	TGACG-motif	Hordeum vulgare	1971	+	5	TGACG	cis-acting regulatory element involved in the MeJA-responsiveness
AhPITP5	CGTCA-motif	Hordeum vulgare	1971	-	5	CGTCA	cis-acting regulatory element involved in the MeJA-responsiveness
AhPITP5	AACA_motif	Oryza sativa	989	+	11	TAACAAACTCCA	involved in endosperm-specific negative expression
AhPITP5	Box 4	Petroselinum crispum	961	+	6	ATTAAT	part of a conserved DNA module involved in light responsiveness
AhPITP5	Box 4	Petroselinum crispum	1263	-	6	ATTAAT	part of a conserved DNA module involved in light responsiveness
AhPITP5	ATCT-motif	Pisum sativum	669	-	9	AATCTAATCC	part of a conserved DNA module involved in light responsiveness
AhPITP5	GATA-motif	Arabidopsis thaliana	523	+	7	GATAGGA	part of a light responsive element
AhPITP5	GATA-motif	Arabidopsis thaliana	1452	+	10	AAGATAAGATT	part of a light responsive element
AhPITP5	TCT-motif	Arabidopsis thaliana	1563	+	6	TCTTAC	part of a light responsive element
AhPITP5	I-box	Gossypium hirsutum	1452	+	10	AAGATAAGGCT	part of a light responsive element
AhPITP6	TC-rich repeats	Nicotiana tabacum	1329	+	9	GTTTTCTTAC	cis-acting element involved in defense and stress responsiveness
AhPITP6	ACE	Petroselinum crispum	581	-	9	CTAACGTATT	cis-acting element involved in light responsiveness
AhPITP6	ABRE	Arabidopsis thaliana	466	+	5	ACGTG	cis-acting element involved in the abscisic acid responsiveness
AhPITP6	ARE	Zea mays	438	-	6	AAACCA	cis-acting regulatory element essential for the anaerobic induction
AhPITP6	ARE	Zea mays	1415	+	6	AAACCA	cis-acting regulatory element essential for the anaerobic induction
AhPITP6	ARE	Zea mays	1836	+	6	AAACCA	cis-acting regulatory element essential for the anaerobic induction
AhPITP6	G-box	Brassica oleracea	464	-	9	TAACACGTAG	cis-acting regulatory element involved in light responsiveness
AhPITP6	G-box	Arabidopsis thaliana	465	+	6	TACGTG	cis-acting regulatory element involved in light responsiveness
AhPITP6	TGACG-motif	Hordeum vulgare	1741	+	5	TGACG	cis-acting regulatory element involved in the MeJA-responsiveness
AhPITP6	CGTCA-motif	Hordeum vulgare	1741	-	5	CGTCA	cis-acting regulatory element involved in the MeJA-responsiveness
AhPITP6	AACA_motif	Oryza sativa	759	+	11	TAACAAACTCCA	involved in endosperm-specific negative expression
AhPITP6	Box 4	Petroselinum crispum	731	+	6	ATTAAT	part of a conserved DNA module involved in light responsiveness
AhPITP6	Box 4	Petroselinum crispum	1033	-	6	ATTAAT	part of a conserved DNA module involved in light responsiveness
AhPITP6	ATCT-motif	Pisum sativum	439	-	9	AATCTAATCC	part of a conserved DNA module involved in light responsiveness
AhPITP6	GATA-motif	Arabidopsis thaliana	293	+	7	GATAGGA	part of a light responsive element
AhPITP6	GATA-motif	Arabidopsis thaliana	1222	+	10	AAGATAAGATT	part of a light responsive element
AhPITP6	TCT-motif	Arabidopsis thaliana	1333	+	6	TCTTAC	part of a light responsive element
AhPITP6	I-box	Gossypium hirsutum	1222	+	10	AAGATAAGGCT	part of a light responsive element
AhPITP7	TGA-element	Brassica oleracea	648	-	6	AACGAC	auxin-responsive element
AhPITP7	TGA-element	Brassica oleracea	1608	-	6	AACGAC	auxin-responsive element
AhPITP7	ACE	Petroselinum crispum	376	+	9	CTAACGTATT	cis-acting element involved in light responsiveness
AhPITP7	ACE	Petroselinum crispum	1401	-	9	GACACGTATG	cis-acting element involved in light responsiveness
AhPITP7	ABRE	Arabidopsis thaliana	1534	+	5	ACGTG	cis-acting element involved in the abscisic acid responsiveness
AhPITP7	ARE	Zea mays	156	-	6	AAACCA	cis-acting regulatory element essential for the anaerobic induction
AhPITP7	ARE	Zea mays	1088	-	6	AAACCA	cis-acting regulatory element essential for the anaerobic induction
AhPITP7	ARE	Zea mays	1625	-	6	AAACCA	cis-acting regulatory element essential for the anaerobic induction
AhPITP7	G-box	Zea mays	1533	-	6	CACGTC	cis-acting regulatory element involved in light responsiveness
AhPITP7	G-box	Zea mays	1822	-	6	CACGAC	cis-acting regulatory element involved in light responsiveness
AhPITP7	TGACG-motif	Hordeum vulgare	1733	+	5	TGACG	cis-acting regulatory element involved in the MeJA-responsiveness
AhPITP7	CGTCA-motif	Hordeum vulgare	1733	-	5	CGTCA	cis-acting regulatory element involved in the MeJA-responsiveness
AhPITP7	CAT-box	Arabidopsis thaliana	97	+	6	GCCACT	cis-acting regulatory element related to meristem expression
AhPITP7	CAT-box	Arabidopsis thaliana	372	+	6	GCCACT	cis-acting regulatory element related to meristem expression
AhPITP7	GCN4_motif	Oryza sativa	1261	+	7	TGAGTCA	cis-regulatory element involved in endosperm expression
AhPITP7	GARE-motif	Brassica oleracea	832	+	7	TCTGTTG	gibberellin-responsive element
AhPITP7	MRE	Petroselinum crispum	985	-	7	AACCTAA	MYB binding site involved in light responsiveness
AhPITP7	Box 4	Petroselinum crispum	196	+	6	ATTAAT	part of a conserved DNA module involved in light responsiveness
AhPITP7	Box 4	Petroselinum crispum	454	+	6	ATTAAT	part of a conserved DNA module involved in light responsiveness
AhPITP7	Box 4	Petroselinum crispum	1107	-	6	ATTAAT	part of a conserved DNA module involved in light responsiveness
AhPITP7	chs-CMA1a	Daucus carota	489	-	8	TTACTTAA	part of a light responsive element
AhPITP7	I-box	Gossypium hirsutum	616	+	10	AAGATAAGGCT	part of a light responsive element
AhPITP7	I-box	Triticum aestivum	617	+	8	AGATAAGG	part of a light responsive element
AhPITP7	GATT-motif	Oryza sativa	1711	+	11	CTCCTGATTGGA	part of a light responsive element
AhPITP8	TGA-element	Brassica oleracea	289	+	6	AACGAC	auxin-responsive element
AhPITP8	ABRE	Arabidopsis thaliana	404	-	5	ACGTG	cis-acting element involved in the abscisic acid responsiveness
AhPITP8	G-Box	Pisum sativum	404	+	6	CACGTT	cis-acting regulatory element involved in light responsiveness
AhPITP8	TGACG-motif	Hordeum vulgare	1438	+	5	TGACG	cis-acting regulatory element involved in the MeJA-responsiveness
AhPITP8	CGTCA-motif	Hordeum vulgare	1438	-	5	CGTCA	cis-acting regulatory element involved in the MeJA-responsiveness
AhPITP8	GARE-motif	Brassica oleracea	259	-	7	TCTGTTG	gibberellin-responsive element
AhPITP8	Sp1	Oryza sativa	108	-	6	GGGCGG	light responsive element
AhPITP8	MBS	Arabidopsis thaliana	1106	-	6	CAACTG	MYB binding site involved in drought-inducibility
AhPITP8	Box 4	Petroselinum crispum	416	+	6	ATTAAT	part of a conserved DNA module involved in light responsiveness
AhPITP8	Box 4	Petroselinum crispum	791	+	6	ATTAAT	part of a conserved DNA module involved in light responsiveness
AhPITP8	Box 4	Petroselinum crispum	1047	-	6	ATTAAT	part of a conserved DNA module involved in light responsiveness
AhPITP8	Box 4	Petroselinum crispum	1057	-	6	ATTAAT	part of a conserved DNA module involved in light responsiveness
AhPITP8	Box 4	Petroselinum crispum	1203	-	6	ATTAAT	part of a conserved DNA module involved in light responsiveness
AhPITP8	Box 4	Petroselinum crispum	1264	-	6	ATTAAT	part of a conserved DNA module involved in light responsiveness
AhPITP8	Box 4	Petroselinum crispum	1328	-	6	ATTAAT	part of a conserved DNA module involved in light responsiveness
AhPITP8	Box 4	Petroselinum crispum	1645	-	6	ATTAAT	part of a conserved DNA module involved in light responsiveness
AhPITP8	TCT-motif	Arabidopsis thaliana	588	-	6	TCTTAC	part of a light responsive element
AhPITP8	TCT-motif	Arabidopsis thaliana	634	-	6	TCTTAC	part of a light responsive element
AhPITP8	GATA-motif	Solanum tuberosum	193	+	9	AAGGATAAGG	part of a light responsive element
AhPITP8	GA-motif	Arabidopsis thaliana	1377	-	8	ATAGATAA	part of a light responsive element
AhPITP8	Box II	Solanum tuberosum	764	+	9	TGGTAATAA	part of a light responsive element
AhPITP8	AT1-motif	Solanum tuberosum	1490	+	13	AATTATTTTTTATT	part of a light responsive module
AhPITP9	TATC-box	Oryza sativa	894	+	7	TATCCCA	cis-acting element involved in gibberellin-responsiveness
AhPITP9	ABRE	Arabidopsis thaliana	1020	-	5	ACGTG	cis-acting element involved in the abscisic acid responsiveness
AhPITP9	ABRE	Arabidopsis thaliana	1755	-	5	ACGTG	cis-acting element involved in the abscisic acid responsiveness
AhPITP9	G-Box	Pisum sativum	1020	+	6	CACGTT	cis-acting regulatory element involved in light responsiveness
AhPITP9	G-box	Zea mays	1755	+	6	CACGTC	cis-acting regulatory element involved in light responsiveness
AhPITP9	CGTCA-motif	Hordeum vulgare	20	+	5	CGTCA	cis-acting regulatory element involved in the MeJA-responsiveness
AhPITP9	CGTCA-motif	Hordeum vulgare	446	+	5	CGTCA	cis-acting regulatory element involved in the MeJA-responsiveness
AhPITP9	CGTCA-motif	Hordeum vulgare	607	-	5	CGTCA	cis-acting regulatory element involved in the MeJA-responsiveness
AhPITP9	TGACG-motif	Hordeum vulgare	20	-	5	TGACG	cis-acting regulatory element involved in the MeJA-responsiveness
AhPITP9	TGACG-motif	Hordeum vulgare	446	-	5	TGACG	cis-acting regulatory element involved in the MeJA-responsiveness
AhPITP9	TGACG-motif	Hordeum vulgare	607	+	5	TGACG	cis-acting regulatory element involved in the MeJA-responsiveness
AhPITP9	O2-site	Zea mays	1840	-	8	GATGA(C/T)(A/G)TG(A/G)	cis-acting regulatory element involved in zein metabolism regulation
AhPITP9	AACA_motif	Oryza sativa	1622	-	11	TAACAAACTCCA	involved in endosperm-specific negative expression
AhPITP9	Sp1	Oryza sativa	59	+	6	GGGCGG	light responsive element
AhPITP9	Sp1	Oryza sativa	458	+	6	GGGCGG	light responsive element
AhPITP9	MRE	Petroselinum crispum	476	+	7	AACCTAA	MYB binding site involved in light responsiveness
AhPITP9	Box 4	Petroselinum crispum	101	+	6	ATTAAT	part of a conserved DNA module involved in light responsiveness
AhPITP9	Box 4	Petroselinum crispum	128	+	6	ATTAAT	part of a conserved DNA module involved in light responsiveness
AhPITP9	Box 4	Petroselinum crispum	271	+	6	ATTAAT	part of a conserved DNA module involved in light responsiveness
AhPITP9	Box 4	Petroselinum crispum	393	+	6	ATTAAT	part of a conserved DNA module involved in light responsiveness
AhPITP9	Box 4	Petroselinum crispum	582	+	6	ATTAAT	part of a conserved DNA module involved in light responsiveness
AhPITP9	I-box	Zea mays	1020	-	9	gGATAAGGTG	part of a light responsive element
AhPITP9	Box II	Solanum tuberosum	794	-	9	TGGTAATAA	part of a light responsive element
AhPITP9	L-box	Petroselinum crispum	434	+	10	ATCCCACCTAC	part of a light responsive element
AhPITP9	GATA-motif	Solanum tuberosum	1022	-	9	AAGGATAAGG	part of a light responsive element
AhSFH1	LTR	Hordeum vulgare	1863	-	6	CCGAAA	cis-acting element involved in low-temperature responsiveness
AhSFH1	ABRE	Arabidopsis thaliana	326	+	5	ACGTG	cis-acting element involved in the abscisic acid responsiveness
AhSFH1	ABRE	Arabidopsis thaliana	705	-	5	ACGTG	cis-acting element involved in the abscisic acid responsiveness
AhSFH1	ARE	Zea mays	464	-	6	AAACCA	cis-acting regulatory element essential for the anaerobic induction
AhSFH1	ARE	Zea mays	713	-	6	AAACCA	cis-acting regulatory element essential for the anaerobic induction
AhSFH1	ARE	Zea mays	1659	+	6	AAACCA	cis-acting regulatory element essential for the anaerobic induction
AhSFH1	ARE	Zea mays	1746	-	6	AAACCA	cis-acting regulatory element essential for the anaerobic induction
AhSFH1	G-box	Zea mays	705	+	6	CACGTC	cis-acting regulatory element involved in light responsiveness
AhSFH1	G-Box	Pisum sativum	325	-	6	CACGTT	cis-acting regulatory element involved in light responsiveness
AhSFH1	G-Box	Triticum aestivum	815	+	10	TCCACATGGCA	cis-acting regulatory element involved in light responsiveness
AhSFH1	RY-element	Helianthus annuus	1795	-	8	CATGCATG	cis-acting regulatory element involved in seed-specific regulation
AhSFH1	CGTCA-motif	Hordeum vulgare	707	+	5	CGTCA	cis-acting regulatory element involved in the MeJA-responsiveness
AhSFH1	TGACG-motif	Hordeum vulgare	707	-	5	TGACG	cis-acting regulatory element involved in the MeJA-responsiveness
AhSFH1	O2-site	Zea mays	704	-	9	GTTGACGTGA	cis-acting regulatory element involved in zein metabolism regulation
AhSFH1	P-box	Oryza sativa	629	-	7	CCTTTTG	gibberellin-responsive element
AhSFH1	GT1-motif	Arabidopsis thaliana	770	-	6	GGTTAA	light responsive element
AhSFH1	GT1-motif	Avena sativa	1144	-	7	GGTTAAT	light responsive element
AhSFH1	GT1-motif	Arabidopsis thaliana	1145	-	6	GGTTAA	light responsive element
AhSFH1	Sp1	Oryza sativa	1391	-	6	GGGCGG	light responsive element
AhSFH1	Box 4	Petroselinum crispum	259	+	6	ATTAAT	part of a conserved DNA module involved in light responsiveness
AhSFH1	chs-CMA2a	Petroselinum crispum	86	+	8	TCACTTGA	part of a light responsive element
AhSFH1	I-box	Zea mays	661	+	9	gGATAAGGTG	part of a light responsive element
AhSFH1	TCT-motif	Arabidopsis thaliana	290	-	6	TCTTAC	part of a light responsive element
AhSFH1	TCT-motif	Arabidopsis thaliana	414	+	6	TCTTAC	part of a light responsive element
AhSFH1	TCT-motif	Arabidopsis thaliana	1620	+	6	TCTTAC	part of a light responsive element
AhSFH1	TCT-motif	Arabidopsis thaliana	1805	-	6	TCTTAC	part of a light responsive element
AhSFH1	LAMP-element	Spinacia oleracea	660	-	9	CCTTATCCA	part of a light responsive element
AhSFH1	AE-box	Arabidopsis thaliana	1924	+	8	AGAAACAA	part of a module for light response
AhSFH10	TGA-element	Brassica oleracea	941	+	6	AACGAC	auxin-responsive element
AhSFH10	TCA-element	Brassica oleracea	223	-	9	TCAGAAGAGG	cis-acting element involved in salicylic acid responsiveness
AhSFH10	ARE	Zea mays	171	-	6	AAACCA	cis-acting regulatory element essential for the anaerobic induction
AhSFH10	G-box	Zea mays	1440	-	6	CACGAC	cis-acting regulatory element involved in light responsiveness
AhSFH10	GARE-motif	Brassica oleracea	717	+	7	TCTGTTG	gibberellin-responsive element
AhSFH10	ATCT-motif	Pisum sativum	1088	-	9	AATCTAATCC	part of a conserved DNA module involved in light responsiveness
AhSFH10	Box 4	Petroselinum crispum	455	+	6	ATTAAT	part of a conserved DNA module involved in light responsiveness
AhSFH10	Box 4	Petroselinum crispum	621	+	6	ATTAAT	part of a conserved DNA module involved in light responsiveness
AhSFH10	Box 4	Petroselinum crispum	1701	-	6	ATTAAT	part of a conserved DNA module involved in light responsiveness
AhSFH10	GATA-motif	Arabidopsis thaliana	1087	+	10	AAGATAAGATT	part of a light responsive element
AhSFH10	AE-box	Arabidopsis thaliana	1591	-	8	AGAAACTT	part of a module for light response
AhSFH10	AE-box	Arabidopsis thaliana	1662	-	8	AGAAACAA	part of a module for light response
AhSFH11	TC-rich repeats	Nicotiana tabacum	728	-	9	ATTCTCTAAC	cis-acting element involved in defense and stress responsiveness
AhSFH11	LTR	Hordeum vulgare	1616	+	6	CCGAAA	cis-acting element involved in low-temperature responsiveness
AhSFH11	TCA-element	Nicotiana tabacum	1136	+	9	CCATCTTTTT	cis-acting element involved in salicylic acid responsiveness
AhSFH11	ABRE	Arabidopsis thaliana	673	+	5	ACGTG	cis-acting element involved in the abscisic acid responsiveness
AhSFH11	ARE	Zea mays	1175	+	6	AAACCA	cis-acting regulatory element essential for the anaerobic induction
AhSFH11	AuxRR-core	Nicotiana tabacum	708	+	7	GGTCCAT	cis-acting regulatory element involved in auxin responsiveness
AhSFH11	G-box	Arabidopsis thaliana	672	+	6	TACGTG	cis-acting regulatory element involved in light responsiveness
AhSFH11	G-box	Zea mays	693	-	6	CACGAC	cis-acting regulatory element involved in light responsiveness
AhSFH11	TGACG-motif	Hordeum vulgare	1389	+	5	TGACG	cis-acting regulatory element involved in the MeJA-responsiveness
AhSFH11	CGTCA-motif	Hordeum vulgare	1389	-	5	CGTCA	cis-acting regulatory element involved in the MeJA-responsiveness
AhSFH11	Box 4	Petroselinum crispum	182	+	6	ATTAAT	part of a conserved DNA module involved in light responsiveness
AhSFH11	Box 4	Petroselinum crispum	548	+	6	ATTAAT	part of a conserved DNA module involved in light responsiveness
AhSFH11	Box 4	Petroselinum crispum	1705	-	6	ATTAAT	part of a conserved DNA module involved in light responsiveness
AhSFH11	Box 4	Petroselinum crispum	1823	-	6	ATTAAT	part of a conserved DNA module involved in light responsiveness
AhSFH11	Box 4	Petroselinum crispum	1852	-	6	ATTAAT	part of a conserved DNA module involved in light responsiveness
AhSFH11	TCT-motif	Arabidopsis thaliana	448	-	6	TCTTAC	part of a light responsive element
AhSFH12	TC-rich repeats	Nicotiana tabacum	728	-	9	ATTCTCTAAC	cis-acting element involved in defense and stress responsiveness
AhSFH12	LTR	Hordeum vulgare	1616	+	6	CCGAAA	cis-acting element involved in low-temperature responsiveness
AhSFH12	TCA-element	Nicotiana tabacum	1136	+	9	CCATCTTTTT	cis-acting element involved in salicylic acid responsiveness
AhSFH12	ABRE	Arabidopsis thaliana	673	+	5	ACGTG	cis-acting element involved in the abscisic acid responsiveness
AhSFH12	ARE	Zea mays	1175	+	6	AAACCA	cis-acting regulatory element essential for the anaerobic induction
AhSFH12	AuxRR-core	Nicotiana tabacum	708	+	7	GGTCCAT	cis-acting regulatory element involved in auxin responsiveness
AhSFH12	G-box	Arabidopsis thaliana	672	+	6	TACGTG	cis-acting regulatory element involved in light responsiveness
AhSFH12	G-box	Zea mays	693	-	6	CACGAC	cis-acting regulatory element involved in light responsiveness
AhSFH12	TGACG-motif	Hordeum vulgare	1389	+	5	TGACG	cis-acting regulatory element involved in the MeJA-responsiveness
AhSFH12	CGTCA-motif	Hordeum vulgare	1389	-	5	CGTCA	cis-acting regulatory element involved in the MeJA-responsiveness
AhSFH12	Box 4	Petroselinum crispum	182	+	6	ATTAAT	part of a conserved DNA module involved in light responsiveness
AhSFH12	Box 4	Petroselinum crispum	548	+	6	ATTAAT	part of a conserved DNA module involved in light responsiveness
AhSFH12	Box 4	Petroselinum crispum	1705	-	6	ATTAAT	part of a conserved DNA module involved in light responsiveness
AhSFH12	Box 4	Petroselinum crispum	1823	-	6	ATTAAT	part of a conserved DNA module involved in light responsiveness
AhSFH12	Box 4	Petroselinum crispum	1852	-	6	ATTAAT	part of a conserved DNA module involved in light responsiveness
AhSFH12	TCT-motif	Arabidopsis thaliana	448	-	6	TCTTAC	part of a light responsive element
AhSFH13	ABRE	Arabidopsis thaliana	407	-	5	ACGTG	cis-acting element involved in the abscisic acid responsiveness
AhSFH13	ARE	Zea mays	680	+	6	AAACCA	cis-acting regulatory element essential for the anaerobic induction
AhSFH13	ARE	Zea mays	723	+	6	AAACCA	cis-acting regulatory element essential for the anaerobic induction
AhSFH13	ARE	Zea mays	747	+	6	AAACCA	cis-acting regulatory element essential for the anaerobic induction
AhSFH13	ARE	Zea mays	761	-	6	AAACCA	cis-acting regulatory element essential for the anaerobic induction
AhSFH13	G-box	Zea mays	407	+	6	CACGTC	cis-acting regulatory element involved in light responsiveness
AhSFH13	G-box	Zea mays	1281	+	6	CACGAC	cis-acting regulatory element involved in light responsiveness
AhSFH13	TGACG-motif	Hordeum vulgare	247	+	5	TGACG	cis-acting regulatory element involved in the MeJA-responsiveness
AhSFH13	TGACG-motif	Hordeum vulgare	409	-	5	TGACG	cis-acting regulatory element involved in the MeJA-responsiveness
AhSFH13	TGACG-motif	Hordeum vulgare	1242	+	5	TGACG	cis-acting regulatory element involved in the MeJA-responsiveness
AhSFH13	CGTCA-motif	Hordeum vulgare	247	-	5	CGTCA	cis-acting regulatory element involved in the MeJA-responsiveness
AhSFH13	CGTCA-motif	Hordeum vulgare	409	+	5	CGTCA	cis-acting regulatory element involved in the MeJA-responsiveness
AhSFH13	CGTCA-motif	Hordeum vulgare	1242	-	5	CGTCA	cis-acting regulatory element involved in the MeJA-responsiveness
AhSFH13	O2-site	Zea mays	1515	+	9	GATGACATGG	cis-acting regulatory element involved in zein metabolism regulation
AhSFH13	GT1-motif	Arabidopsis thaliana	1483	-	6	GGTTAA	light responsive element
AhSFH13	LAMP-element	Spinacia oleracea	1174	-	9	CCTTATCCA	part of a light responsive element
AhSFH14	TC-rich repeats	Nicotiana tabacum	1197	-	9	ATTCTCTAAC	cis-acting element involved in defense and stress responsiveness
AhSFH14	TC-rich repeats	Nicotiana tabacum	1503	-	9	GTTTTCTTAC	cis-acting element involved in defense and stress responsiveness
AhSFH14	ABRE	Arabidopsis thaliana	596	+	6	CACGTG	cis-acting element involved in the abscisic acid responsiveness
AhSFH14	ABRE	Arabidopsis thaliana	597	+	5	ACGTG	cis-acting element involved in the abscisic acid responsiveness
AhSFH14	G-Box	Pisum sativum	596	+	6	CACGTG	cis-acting regulatory element involved in light responsiveness
AhSFH14	G-box	Brassica napus	595	+	8	ACACGTGT	cis-acting regulatory element involved in light responsiveness
AhSFH14	G-box	Arabidopsis thaliana	596	+	6	CACGTG	cis-acting regulatory element involved in light responsiveness
AhSFH14	GT1-motif	Arabidopsis thaliana	934	-	6	GGTTAA	light responsive element
AhSFH14	GT1-motif	Avena sativa	1476	-	7	GGTTAAT	light responsive element
AhSFH14	GT1-motif	Arabidopsis thaliana	1477	-	6	GGTTAA	light responsive element
AhSFH14	MBS	Arabidopsis thaliana	148	-	6	CAACTG	MYB binding site involved in drought-inducibility
AhSFH14	MBS	Arabidopsis thaliana	622	+	6	CAACTG	MYB binding site involved in drought-inducibility
AhSFH14	MBS	Arabidopsis thaliana	1635	-	6	CAACTG	MYB binding site involved in drought-inducibility
AhSFH14	Box 4	Petroselinum crispum	57	+	6	ATTAAT	part of a conserved DNA module involved in light responsiveness
AhSFH14	Box 4	Petroselinum crispum	972	+	6	ATTAAT	part of a conserved DNA module involved in light responsiveness
AhSFH14	Box 4	Petroselinum crispum	1123	-	6	ATTAAT	part of a conserved DNA module involved in light responsiveness
AhSFH14	Box 4	Petroselinum crispum	1914	-	6	ATTAAT	part of a conserved DNA module involved in light responsiveness
AhSFH14	GATA-motif	Arabidopsis thaliana	811	-	10	AAGATAAGATT	part of a light responsive element
AhSFH14	chs-CMA2a	Petroselinum crispum	1929	-	8	TCACTTGA	part of a light responsive element
AhSFH15	ABRE	Hordeum vulgare	968	-	9	GCAACGTGTC	cis-acting element involved in the abscisic acid responsiveness
AhSFH15	ARE	Zea mays	88	+	6	AAACCA	cis-acting regulatory element essential for the anaerobic induction
AhSFH15	ARE	Zea mays	1811	-	6	AAACCA	cis-acting regulatory element essential for the anaerobic induction
AhSFH15	ARE	Zea mays	1841	-	6	AAACCA	cis-acting regulatory element essential for the anaerobic induction
AhSFH15	TGACG-motif	Hordeum vulgare	1579	-	5	TGACG	cis-acting regulatory element involved in the MeJA-responsiveness
AhSFH15	CGTCA-motif	Hordeum vulgare	1579	+	5	CGTCA	cis-acting regulatory element involved in the MeJA-responsiveness
AhSFH15	GT1-motif	Arabidopsis thaliana	1873	-	6	GGTTAA	light responsive element
AhSFH15	Box 4	Petroselinum crispum	423	+	6	ATTAAT	part of a conserved DNA module involved in light responsiveness
AhSFH15	Box 4	Petroselinum crispum	786	+	6	ATTAAT	part of a conserved DNA module involved in light responsiveness
AhSFH15	Box 4	Petroselinum crispum	1127	-	6	ATTAAT	part of a conserved DNA module involved in light responsiveness
AhSFH15	Box 4	Petroselinum crispum	1700	-	6	ATTAAT	part of a conserved DNA module involved in light responsiveness
AhSFH15	Box 4	Petroselinum crispum	1710	-	6	ATTAAT	part of a conserved DNA module involved in light responsiveness
AhSFH15	Box 4	Petroselinum crispum	1714	-	6	ATTAAT	part of a conserved DNA module involved in light responsiveness
AhSFH15	TCCC-motif	Spinacia oleracea	113	-	7	TCTCCCT	part of a light responsive element
AhSFH15	GA-motif	Arabidopsis thaliana	1133	+	8	ATAGATAA	part of a light responsive element
AhSFH15	AT1-motif	Solanum tuberosum	1136	-	13	AATTATTTTTTATT	part of a light responsive module
AhSFH16	TATC-box	Oryza sativa	1540	+	7	TATCCCA	cis-acting element involved in gibberellin-responsiveness
AhSFH16	LTR	Hordeum vulgare	1377	+	6	CCGAAA	cis-acting element involved in low-temperature responsiveness
AhSFH16	TCA-element	Nicotiana tabacum	842	-	9	CCATCTTTTT	cis-acting element involved in salicylic acid responsiveness
AhSFH16	ABRE	Arabidopsis thaliana	617	-	5	ACGTG	cis-acting element involved in the abscisic acid responsiveness
AhSFH16	AuxRR-core	Nicotiana tabacum	653	-	7	GGTCCAT	cis-acting regulatory element involved in auxin responsiveness
AhSFH16	G-Box	Pisum sativum	617	+	6	CACGTT	cis-acting regulatory element involved in light responsiveness
AhSFH16	CAT-box	Arabidopsis thaliana	738	-	6	GCCACT	cis-acting regulatory element related to meristem expression
AhSFH16	Sp1	Oryza sativa	1983	-	6	GGGCGG	light responsive element
AhSFH16	GT1-motif	Arabidopsis thaliana	818	+	6	GGTTAA	light responsive element
AhSFH16	Box 4	Petroselinum crispum	1323	-	6	ATTAAT	part of a conserved DNA module involved in light responsiveness
AhSFH16	TCCC-motif	Spinacia oleracea	757	-	7	TCTCCCT	part of a light responsive element
AhSFH16	GATA-motif	Solanum tuberosum	1190	+	9	AAGGATAAGG	part of a light responsive element
AhSFH16	TCT-motif	Arabidopsis thaliana	50	+	6	TCTTAC	part of a light responsive element
AhSFH16	TCT-motif	Arabidopsis thaliana	1511	+	6	TCTTAC	part of a light responsive element
AhSFH17	LTR	Hordeum vulgare	1349	-	6	CCGAAA	cis-acting element involved in low-temperature responsiveness
AhSFH17	TCA-element	Nicotiana tabacum	1143	-	9	CCATCTTTTT	cis-acting element involved in salicylic acid responsiveness
AhSFH17	ARE	Zea mays	1831	+	6	AAACCA	cis-acting regulatory element essential for the anaerobic induction
AhSFH17	CGTCA-motif	Hordeum vulgare	1862	+	5	CGTCA	cis-acting regulatory element involved in the MeJA-responsiveness
AhSFH17	TGACG-motif	Hordeum vulgare	1862	-	5	TGACG	cis-acting regulatory element involved in the MeJA-responsiveness
AhSFH17	CAT-box	Arabidopsis thaliana	1220	-	6	GCCACT	cis-acting regulatory element related to meristem expression
AhSFH17	Sp1	Oryza sativa	1300	+	6	GGGCGG	light responsive element
AhSFH17	Sp1	Oryza sativa	1315	+	6	GGGCGG	light responsive element
AhSFH17	Sp1	Oryza sativa	1371	-	6	GGGCGG	light responsive element
AhSFH17	Sp1	Oryza sativa	1549	+	6	GGGCGG	light responsive element
AhSFH17	Sp1	Oryza sativa	1564	+	6	GGGCGG	light responsive element
AhSFH17	Sp1	Oryza sativa	1624	+	6	GGGCGG	light responsive element
AhSFH17	GT1-motif	Avena sativa	678	+	7	GGTTAAT	light responsive element
AhSFH17	GT1-motif	Arabidopsis thaliana	1353	+	6	GGTTAA	light responsive element
AhSFH17	MRE	Petroselinum crispum	1880	+	7	AACCTAA	MYB binding site involved in light responsiveness
AhSFH17	ATCT-motif	Pisum sativum	45	+	9	AATCTAATCC	part of a conserved DNA module involved in light responsiveness
AhSFH17	Box 4	Petroselinum crispum	1436	-	6	ATTAAT	part of a conserved DNA module involved in light responsiveness
AhSFH17	Box 4	Petroselinum crispum	1992	-	6	ATTAAT	part of a conserved DNA module involved in light responsiveness
AhSFH17	GATA-motif	Pisum sativum	456	+	7	GATAGGG	part of a light responsive element
AhSFH17	GATA-motif	Arabidopsis thaliana	1214	+	7	GATAGGA	part of a light responsive element
AhSFH17	GATA-motif	Pisum sativum	1365	-	7	GATAGGG	part of a light responsive element
AhSFH17	TCT-motif	Arabidopsis thaliana	12	+	6	TCTTAC	part of a light responsive element
AhSFH18	TATC-box	Oryza sativa	761	-	7	TATCCCA	cis-acting element involved in gibberellin-responsiveness
AhSFH18	ABRE	Arabidopsis thaliana	98	-	5	ACGTG	cis-acting element involved in the abscisic acid responsiveness
AhSFH18	ABRE	Hordeum vulgare	281	-	9	GCAACGTGTC	cis-acting element involved in the abscisic acid responsiveness
AhSFH18	ABRE	Arabidopsis thaliana	283	+	6	CACGTG	cis-acting element involved in the abscisic acid responsiveness
AhSFH18	ABRE	Arabidopsis thaliana	284	+	5	ACGTG	cis-acting element involved in the abscisic acid responsiveness
AhSFH18	ARE	Zea mays	618	+	6	AAACCA	cis-acting regulatory element essential for the anaerobic induction
AhSFH18	G-Box	Pisum sativum	283	+	6	CACGTG	cis-acting regulatory element involved in light responsiveness
AhSFH18	G-box	Arabidopsis thaliana	98	-	6	TACGTG	cis-acting regulatory element involved in light responsiveness
AhSFH18	G-box	Lycopersicon esculentum	280	+	11	tgACACGTGGCA	cis-acting regulatory element involved in light responsiveness
AhSFH18	G-box	Brassica napus	282	+	9	ACACGTGGC	cis-acting regulatory element involved in light responsiveness
AhSFH18	G-box	Arabidopsis thaliana	283	+	6	CACGTG	cis-acting regulatory element involved in light responsiveness
AhSFH18	CGTCA-motif	Hordeum vulgare	726	+	5	CGTCA	cis-acting regulatory element involved in the MeJA-responsiveness
AhSFH18	TGACG-motif	Hordeum vulgare	726	-	5	TGACG	cis-acting regulatory element involved in the MeJA-responsiveness
AhSFH18	GC-motif	Zea mays	588	+	6	CCCCCG	enhancer-like element involved in anoxic specific inducibility
AhSFH18	MRE	Petroselinum crispum	1692	-	7	AACCTAA	MYB binding site involved in light responsiveness
AhSFH18	ATCT-motif	Pisum sativum	1442	+	9	AATCTAATCC	part of a conserved DNA module involved in light responsiveness
AhSFH18	Box 4	Petroselinum crispum	27	+	6	ATTAAT	part of a conserved DNA module involved in light responsiveness
AhSFH18	Box 4	Petroselinum crispum	1139	-	6	ATTAAT	part of a conserved DNA module involved in light responsiveness
AhSFH18	Box 4	Petroselinum crispum	1317	-	6	ATTAAT	part of a conserved DNA module involved in light responsiveness
AhSFH18	Box 4	Petroselinum crispum	1393	-	6	ATTAAT	part of a conserved DNA module involved in light responsiveness
AhSFH18	Box 4	Petroselinum crispum	1791	-	6	ATTAAT	part of a conserved DNA module involved in light responsiveness
AhSFH18	Box 4	Petroselinum crispum	1882	-	6	ATTAAT	part of a conserved DNA module involved in light responsiveness
AhSFH18	I-box	Flaveria trinervia	397	+	10	cCATATCCAAT	part of a light responsive element
AhSFH18	GA-motif	Arabidopsis thaliana	1827	+	8	ATAGATAA	part of a light responsive element
AhSFH18	GATA-motif	Arabidopsis thaliana	999	+	7	GATAGGA	part of a light responsive element
AhSFH18	AT1-motif	Solanum tuberosum	1144	-	13	AATTATTTTTTATT	part of a light responsive module
AhSFH18	AT1-motif	Solanum tuberosum	1203	+	13	AATTATTTTTTATT	part of a light responsive module
AhSFH19	TC-rich repeats	Nicotiana tabacum	752	+	9	ATTCTCTAAC	cis-acting element involved in defense and stress responsiveness
AhSFH19	LTR	Hordeum vulgare	130	+	6	CCGAAA	cis-acting element involved in low-temperature responsiveness
AhSFH19	ARE	Zea mays	242	+	6	AAACCA	cis-acting regulatory element essential for the anaerobic induction
AhSFH19	ARE	Zea mays	326	-	6	AAACCA	cis-acting regulatory element essential for the anaerobic induction
AhSFH19	ARE	Zea mays	677	-	6	AAACCA	cis-acting regulatory element essential for the anaerobic induction
AhSFH19	ARE	Zea mays	1904	-	6	AAACCA	cis-acting regulatory element essential for the anaerobic induction
AhSFH19	G-box	Zea mays	1593	-	6	CACGAC	cis-acting regulatory element involved in light responsiveness
AhSFH19	G-box	Nicotiana plumbaginifolia	1723	+	10	CAGACGTGGCA	cis-acting regulatory element involved in light responsiveness
AhSFH19	G-Box	Triticum aestivum	1373	-	10	TCCACATGGCA	cis-acting regulatory element involved in light responsiveness
AhSFH19	RY-element	Helianthus annuus	191	+	8	CATGCATG	cis-acting regulatory element involved in seed-specific regulation
AhSFH19	CAT-box	Arabidopsis thaliana	385	+	6	GCCACT	cis-acting regulatory element related to meristem expression
AhSFH19	Sp1	Oryza sativa	611	+	6	GGGCGG	light responsive element
AhSFH19	GT1-motif	Avena sativa	1032	+	7	GGTTAAT	light responsive element
AhSFH19	GT1-motif	Arabidopsis thaliana	1961	+	6	GGTTAA	light responsive element
AhSFH19	MRE	Petroselinum crispum	1833	+	7	AACCTAA	MYB binding site involved in light responsiveness
AhSFH19	GA-motif	Arabidopsis thaliana	867	-	8	ATAGATAA	part of a light responsive element
AhSFH19	TCT-motif	Arabidopsis thaliana	183	+	6	TCTTAC	part of a light responsive element
AhSFH19	TCT-motif	Arabidopsis thaliana	360	-	6	TCTTAC	part of a light responsive element
AhSFH19	TCT-motif	Arabidopsis thaliana	1533	+	6	TCTTAC	part of a light responsive element
AhSFH19	AE-box	Arabidopsis thaliana	70	-	8	AGAAACAA	part of a module for light response
AhSFH19	AE-box	Arabidopsis thaliana	1528	-	8	AGAAACAA	part of a module for light response
AhSFH2	ACE	Petroselinum crispum	171	-	9	GACACGTATG	cis-acting element involved in light responsiveness
AhSFH2	ABRE	Oryza sativa	173	+	8	TACGTGTC	cis-acting element involved in the abscisic acid responsiveness
AhSFH2	ABRE	Arabidopsis thaliana	174	+	5	ACGTG	cis-acting element involved in the abscisic acid responsiveness
AhSFH2	ABRE	Arabidopsis thaliana	1208	+	5	ACGTG	cis-acting element involved in the abscisic acid responsiveness
AhSFH2	ARE	Zea mays	1950	+	6	AAACCA	cis-acting regulatory element essential for the anaerobic induction
AhSFH2	G-box	Arabidopsis thaliana	173	+	6	TACGTG	cis-acting regulatory element involved in light responsiveness
AhSFH2	G-box	Zea mays	1153	+	6	CACGAC	cis-acting regulatory element involved in light responsiveness
AhSFH2	G-Box	Pisum sativum	1207	-	6	CACGTT	cis-acting regulatory element involved in light responsiveness
AhSFH2	GCN4_motif	Oryza sativa	343	-	7	TGAGTCA	cis-regulatory element involved in endosperm expression
AhSFH2	GARE-motif	Brassica oleracea	1164	+	7	TCTGTTG	gibberellin-responsive element
AhSFH2	AAAC-motif	Spinacia oleracea	667	-	11	CAATCAAAACCT	light responsive element
AhSFH2	GT1-motif	Arabidopsis thaliana	1495	+	6	GGTTAA	light responsive element
AhSFH2	Box 4	Petroselinum crispum	244	+	6	ATTAAT	part of a conserved DNA module involved in light responsiveness
AhSFH2	Box 4	Petroselinum crispum	284	+	6	ATTAAT	part of a conserved DNA module involved in light responsiveness
AhSFH2	Box 4	Petroselinum crispum	314	+	6	ATTAAT	part of a conserved DNA module involved in light responsiveness
AhSFH2	Box 4	Petroselinum crispum	703	+	6	ATTAAT	part of a conserved DNA module involved in light responsiveness
AhSFH2	Box 4	Petroselinum crispum	1035	-	6	ATTAAT	part of a conserved DNA module involved in light responsiveness
AhSFH2	Box 4	Petroselinum crispum	1074	-	6	ATTAAT	part of a conserved DNA module involved in light responsiveness
AhSFH2	Box 4	Petroselinum crispum	1544	-	6	ATTAAT	part of a conserved DNA module involved in light responsiveness
AhSFH2	LAMP-element	Pisum sativum	1826	+	8	CTTTATCA	part of a light responsive element
AhSFH2	TCT-motif	Arabidopsis thaliana	498	+	6	TCTTAC	part of a light responsive element
AhSFH2	TCT-motif	Arabidopsis thaliana	1504	+	6	TCTTAC	part of a light responsive element
AhSFH2	AT1-motif	Solanum tuberosum	1100	+	13	AATTATTTTTTATT	part of a light responsive module
AhSFH20	TC-rich repeats	Nicotiana tabacum	252	-	9	GTTTTCTTAC	cis-acting element involved in defense and stress responsiveness
AhSFH20	TCA-element	Nicotiana tabacum	949	+	9	CCATCTTTTT	cis-acting element involved in salicylic acid responsiveness
AhSFH20	ABRE	Arabidopsis thaliana	1868	-	6	CACGTG	cis-acting element involved in the abscisic acid responsiveness
AhSFH20	ABRE	Arabidopsis thaliana	1869	+	5	ACGTG	cis-acting element involved in the abscisic acid responsiveness
AhSFH20	ARE	Zea mays	294	+	6	AAACCA	cis-acting regulatory element essential for the anaerobic induction
AhSFH20	ARE	Zea mays	1715	+	6	AAACCA	cis-acting regulatory element essential for the anaerobic induction
AhSFH20	G-Box	Pisum sativum	1868	-	6	CACGTG	cis-acting regulatory element involved in light responsiveness
AhSFH20	G-box	Arabidopsis thaliana	1868	-	6	CACGTG	cis-acting regulatory element involved in light responsiveness
AhSFH20	O2-site	Zea mays	1953	-	8	GATGA(C/T)(A/G)TG(A/G)	cis-acting regulatory element involved in zein metabolism regulation
AhSFH20	GT1-motif	Arabidopsis thaliana	1155	-	6	GGTTAA	light responsive element
AhSFH20	Box 4	Petroselinum crispum	466	+	6	ATTAAT	part of a conserved DNA module involved in light responsiveness
AhSFH20	Box 4	Petroselinum crispum	548	+	6	ATTAAT	part of a conserved DNA module involved in light responsiveness
AhSFH20	Box 4	Petroselinum crispum	818	+	6	ATTAAT	part of a conserved DNA module involved in light responsiveness
AhSFH20	Box 4	Petroselinum crispum	822	+	6	ATTAAT	part of a conserved DNA module involved in light responsiveness
AhSFH20	Box 4	Petroselinum crispum	857	+	6	ATTAAT	part of a conserved DNA module involved in light responsiveness
AhSFH20	Box 4	Petroselinum crispum	968	+	6	ATTAAT	part of a conserved DNA module involved in light responsiveness
AhSFH20	Box 4	Petroselinum crispum	1994	-	6	ATTAAT	part of a conserved DNA module involved in light responsiveness
AhSFH20	ATC-motif	Pisum sativum	1105	-	9	TGCTATCCA	part of a conserved DNA module involved in light responsiveness
AhSFH20	chs-CMA1a	Daucus carota	1151	+	8	TTACTTAA	part of a light responsive element
AhSFH20	AT1-motif	Solanum tuberosum	980	+	13	AATTATTTTTTATT	part of a light responsive module
AhSFH21	LTR	Hordeum vulgare	1910	+	6	CCGAAA	cis-acting element involved in low-temperature responsiveness
AhSFH21	TCA-element	Nicotiana tabacum	1031	+	9	CCATCTTTTT	cis-acting element involved in salicylic acid responsiveness
AhSFH21	ABRE	Hordeum vulgare	138	-	9	GCAACGTGTC	cis-acting element involved in the abscisic acid responsiveness
AhSFH21	ABRE	Arabidopsis thaliana	140	+	6	CACGTG	cis-acting element involved in the abscisic acid responsiveness
AhSFH21	ABRE	Arabidopsis thaliana	141	+	5	ACGTG	cis-acting element involved in the abscisic acid responsiveness
AhSFH21	ARE	Zea mays	997	-	6	AAACCA	cis-acting regulatory element essential for the anaerobic induction
AhSFH21	ARE	Zea mays	1732	-	6	AAACCA	cis-acting regulatory element essential for the anaerobic induction
AhSFH21	G-box	Lycopersicon esculentum	137	+	11	tgACACGTGGCA	cis-acting regulatory element involved in light responsiveness
AhSFH21	G-box	Brassica napus	139	+	9	ACACGTGGC	cis-acting regulatory element involved in light responsiveness
AhSFH21	G-box	Arabidopsis thaliana	140	+	6	CACGTG	cis-acting regulatory element involved in light responsiveness
AhSFH21	G-Box	Pisum sativum	140	+	6	CACGTG	cis-acting regulatory element involved in light responsiveness
AhSFH21	CAT-box	Arabidopsis thaliana	217	-	6	GCCACT	cis-acting regulatory element related to meristem expression
AhSFH21	CAT-box	Arabidopsis thaliana	237	-	6	GCCACT	cis-acting regulatory element related to meristem expression
AhSFH21	P-box	Oryza sativa	288	+	7	CCTTTTG	gibberellin-responsive element
AhSFH21	Sp1	Oryza sativa	1110	+	6	GGGCGG	light responsive element
AhSFH21	Sp1	Oryza sativa	1183	+	6	GGGCGG	light responsive element
AhSFH21	Box 4	Petroselinum crispum	322	+	6	ATTAAT	part of a conserved DNA module involved in light responsiveness
AhSFH21	Box 4	Petroselinum crispum	668	+	6	ATTAAT	part of a conserved DNA module involved in light responsiveness
AhSFH21	Box 4	Petroselinum crispum	979	+	6	ATTAAT	part of a conserved DNA module involved in light responsiveness
AhSFH21	Box 4	Petroselinum crispum	1259	-	6	ATTAAT	part of a conserved DNA module involved in light responsiveness
AhSFH21	Box 4	Petroselinum crispum	1714	-	6	ATTAAT	part of a conserved DNA module involved in light responsiveness
AhSFH22	TGA-element	Brassica oleracea	868	-	6	AACGAC	auxin-responsive element
AhSFH22	TC-rich repeats	Nicotiana tabacum	199	+	9	ATTCTCTAAC	cis-acting element involved in defense and stress responsiveness
AhSFH22	TC-rich repeats	Nicotiana tabacum	1635	+	9	GTTTTCTTAC	cis-acting element involved in defense and stress responsiveness
AhSFH22	LTR	Hordeum vulgare	25	-	6	CCGAAA	cis-acting element involved in low-temperature responsiveness
AhSFH22	LTR	Hordeum vulgare	1641	-	6	CCGAAA	cis-acting element involved in low-temperature responsiveness
AhSFH22	LTR	Hordeum vulgare	1871	+	6	CCGAAA	cis-acting element involved in low-temperature responsiveness
AhSFH22	ABRE	Hordeum vulgare	1125	+	9	CGTACGTGCA	cis-acting element involved in the abscisic acid responsiveness
AhSFH22	ABRE	Arabidopsis thaliana	1669	-	6	CACGTG	cis-acting element involved in the abscisic acid responsiveness
AhSFH22	ABRE	Arabidopsis thaliana	1670	+	5	ACGTG	cis-acting element involved in the abscisic acid responsiveness
AhSFH22	G-box	Arabidopsis thaliana	1669	-	6	CACGTG	cis-acting regulatory element involved in light responsiveness
AhSFH22	G-Box	Pisum sativum	1669	-	6	CACGTG	cis-acting regulatory element involved in light responsiveness
AhSFH22	CGTCA-motif	Hordeum vulgare	1338	-	5	CGTCA	cis-acting regulatory element involved in the MeJA-responsiveness
AhSFH22	TGACG-motif	Hordeum vulgare	1338	+	5	TGACG	cis-acting regulatory element involved in the MeJA-responsiveness
AhSFH22	CAT-box	Arabidopsis thaliana	410	+	6	GCCACT	cis-acting regulatory element related to meristem expression
AhSFH22	P-box	Oryza sativa	512	+	7	CCTTTTG	gibberellin-responsive element
AhSFH22	GT1-motif	Solanum tuberosum	11	-	9	GTGTGTGAA	light responsive element
AhSFH22	Sp1	Oryza sativa	1213	+	6	GGGCGG	light responsive element
AhSFH22	Box 4	Petroselinum crispum	1157	-	6	ATTAAT	part of a conserved DNA module involved in light responsiveness
AhSFH22	Box 4	Petroselinum crispum	1480	-	6	ATTAAT	part of a conserved DNA module involved in light responsiveness
AhSFH22	Box 4	Petroselinum crispum	1611	-	6	ATTAAT	part of a conserved DNA module involved in light responsiveness
AhSFH22	Box 4	Petroselinum crispum	1728	-	6	ATTAAT	part of a conserved DNA module involved in light responsiveness
AhSFH22	TCT-motif	Arabidopsis thaliana	416	+	6	TCTTAC	part of a light responsive element
AhSFH22	TCT-motif	Arabidopsis thaliana	708	-	6	TCTTAC	part of a light responsive element
AhSFH22	TCT-motif	Arabidopsis thaliana	1761	-	6	TCTTAC	part of a light responsive element
AhSFH22	chs-CMA1a	Daucus carota	1910	-	8	TTACTTAA	part of a light responsive element
AhSFH22	AE-box	Arabidopsis thaliana	580	-	8	AGAAACAA	part of a module for light response
AhSFH22	AE-box	Arabidopsis thaliana	1829	-	8	AGAAACAA	part of a module for light response
AhSFH22	AE-box	Arabidopsis thaliana	1928	+	8	AGAAACAA	part of a module for light response
AhSFH23	TC-rich repeats	Nicotiana tabacum	63	-	9	ATTCTCTAAC	cis-acting element involved in defense and stress responsiveness
AhSFH23	LTR	Hordeum vulgare	958	-	6	CCGAAA	cis-acting element involved in low-temperature responsiveness
AhSFH23	ABRE	Arabidopsis thaliana	623	+	6	CACGTG	cis-acting element involved in the abscisic acid responsiveness
AhSFH23	ABRE	Arabidopsis thaliana	624	+	5	ACGTG	cis-acting element involved in the abscisic acid responsiveness
AhSFH23	ARE	Zea mays	477	+	6	AAACCA	cis-acting regulatory element essential for the anaerobic induction
AhSFH23	ARE	Zea mays	681	-	6	AAACCA	cis-acting regulatory element essential for the anaerobic induction
AhSFH23	G-box	Arabidopsis thaliana	623	+	6	CACGTG	cis-acting regulatory element involved in light responsiveness
AhSFH23	G-Box	Pisum sativum	623	+	6	CACGTG	cis-acting regulatory element involved in light responsiveness
AhSFH23	GT1-motif	Avena sativa	962	+	7	GGTTAAT	light responsive element
AhSFH23	Sp1	Oryza sativa	432	+	6	GGGCGG	light responsive element
AhSFH23	MBS	Arabidopsis thaliana	461	+	6	CAACTG	MYB binding site involved in drought-inducibility
AhSFH23	Box 4	Petroselinum crispum	52	+	6	ATTAAT	part of a conserved DNA module involved in light responsiveness
AhSFH23	Box 4	Petroselinum crispum	285	+	6	ATTAAT	part of a conserved DNA module involved in light responsiveness
AhSFH23	Box 4	Petroselinum crispum	1156	-	6	ATTAAT	part of a conserved DNA module involved in light responsiveness
AhSFH23	Box 4	Petroselinum crispum	1479	-	6	ATTAAT	part of a conserved DNA module involved in light responsiveness
AhSFH23	Box 4	Petroselinum crispum	1509	-	6	ATTAAT	part of a conserved DNA module involved in light responsiveness
AhSFH23	Box 4	Petroselinum crispum	1626	-	6	ATTAAT	part of a conserved DNA module involved in light responsiveness
AhSFH23	Box 4	Petroselinum crispum	1993	-	6	ATTAAT	part of a conserved DNA module involved in light responsiveness
AhSFH23	TCT-motif	Arabidopsis thaliana	635	-	6	TCTTAC	part of a light responsive element
AhSFH23	TCT-motif	Arabidopsis thaliana	1727	+	6	TCTTAC	part of a light responsive element
AhSFH23	AT1-motif	Solanum tuberosum	747	-	13	AATTATTTTTTATT	part of a light responsive module
AhSFH23	AT1-motif	Solanum tuberosum	1199	-	13	AATTATTTTTTATT	part of a light responsive module
AhSFH24	TGA-element	Brassica oleracea	590	+	6	AACGAC	auxin-responsive element
AhSFH24	TCA-element	Brassica oleracea	831	+	9	TCAGAAGAGG	cis-acting element involved in salicylic acid responsiveness
AhSFH24	TCA-element	Nicotiana tabacum	1949	+	9	CCATCTTTTT	cis-acting element involved in salicylic acid responsiveness
AhSFH24	ARE	Zea mays	853	-	6	AAACCA	cis-acting regulatory element essential for the anaerobic induction
AhSFH24	TGACG-motif	Hordeum vulgare	192	-	5	TGACG	cis-acting regulatory element involved in the MeJA-responsiveness
AhSFH24	TGACG-motif	Hordeum vulgare	576	+	5	TGACG	cis-acting regulatory element involved in the MeJA-responsiveness
AhSFH24	TGACG-motif	Hordeum vulgare	654	+	5	TGACG	cis-acting regulatory element involved in the MeJA-responsiveness
AhSFH24	TGACG-motif	Hordeum vulgare	1159	+	5	TGACG	cis-acting regulatory element involved in the MeJA-responsiveness
AhSFH24	CGTCA-motif	Hordeum vulgare	192	+	5	CGTCA	cis-acting regulatory element involved in the MeJA-responsiveness
AhSFH24	CGTCA-motif	Hordeum vulgare	576	-	5	CGTCA	cis-acting regulatory element involved in the MeJA-responsiveness
AhSFH24	CGTCA-motif	Hordeum vulgare	654	-	5	CGTCA	cis-acting regulatory element involved in the MeJA-responsiveness
AhSFH24	CGTCA-motif	Hordeum vulgare	1159	-	5	CGTCA	cis-acting regulatory element involved in the MeJA-responsiveness
AhSFH24	O2-site	Zea mays	1064	-	8	GATGA(C/T)(A/G)TG(A/G)	cis-acting regulatory element involved in zein metabolism regulation
AhSFH24	CAT-box	Arabidopsis thaliana	1111	-	6	GCCACT	cis-acting regulatory element related to meristem expression
AhSFH24	GC-motif	Zea mays	439	+	6	CCCCCG	enhancer-like element involved in anoxic specific inducibility
AhSFH24	3-AF1 binding site	Solanum tuberosum	1752	+	10	TAAGAGAGGAA	light responsive element
AhSFH24	MBS	Arabidopsis thaliana	511	-	6	CAACTG	MYB binding site involved in drought-inducibility
AhSFH24	MBS	Arabidopsis thaliana	1339	-	6	CAACTG	MYB binding site involved in drought-inducibility
AhSFH24	ATC-motif	Arabidopsis thaliana	376	-	9	AGCTATCCA	part of a conserved DNA module involved in light responsiveness
AhSFH24	ATC-motif	Spinacia oleracea	1324	+	8	AGTAATCT	part of a conserved DNA module involved in light responsiveness
AhSFH24	TCT-motif	Arabidopsis thaliana	270	+	6	TCTTAC	part of a light responsive element
AhSFH24	GA-motif	Arabidopsis thaliana	1520	-	8	ATAGATAA	part of a light responsive element
AhSFH24	Box II	Solanum tuberosum	1620	+	9	TGGTAATAA	part of a light responsive element
AhSFH24	TCCC-motif	Spinacia oleracea	558	+	7	TCTCCCT	part of a light responsive element
AhSFH24	I-box	Triticum aestivum	1518	-	8	AGATAAGG	part of a light responsive element
AhSFH24	AE-box	Arabidopsis thaliana	1251	-	8	AGAAACAA	part of a module for light response
AhSFH24	AE-box	Arabidopsis thaliana	1499	-	8	AGAAACAA	part of a module for light response
AhSFH25	TGA-element	Brassica oleracea	737	-	6	AACGAC	auxin-responsive element
AhSFH25	ABRE	Arabidopsis thaliana	840	+	7	TACGGTC	cis-acting element involved in the abscisic acid responsiveness
AhSFH25	ABRE	Arabidopsis thaliana	1406	-	6	CACGTG	cis-acting element involved in the abscisic acid responsiveness
AhSFH25	ABRE	Arabidopsis thaliana	1407	+	5	ACGTG	cis-acting element involved in the abscisic acid responsiveness
AhSFH25	AuxRR-core	Nicotiana tabacum	753	+	7	GGTCCAT	cis-acting regulatory element involved in auxin responsiveness
AhSFH25	G-Box	Pisum sativum	1406	-	6	CACGTG	cis-acting regulatory element involved in light responsiveness
AhSFH25	G-box	Brassica napus	1405	-	8	ACACGTGT	cis-acting regulatory element involved in light responsiveness
AhSFH25	G-box	Arabidopsis thaliana	1406	-	6	CACGTG	cis-acting regulatory element involved in light responsiveness
AhSFH25	RY-element	Helianthus annuus	88	+	8	CATGCATG	cis-acting regulatory element involved in seed-specific regulation
AhSFH25	RY-element	Helianthus annuus	444	+	8	CATGCATG	cis-acting regulatory element involved in seed-specific regulation
AhSFH25	TGACG-motif	Hordeum vulgare	105	+	5	TGACG	cis-acting regulatory element involved in the MeJA-responsiveness
AhSFH25	TGACG-motif	Hordeum vulgare	1195	+	5	TGACG	cis-acting regulatory element involved in the MeJA-responsiveness
AhSFH25	CGTCA-motif	Hordeum vulgare	105	-	5	CGTCA	cis-acting regulatory element involved in the MeJA-responsiveness
AhSFH25	CGTCA-motif	Hordeum vulgare	1195	-	5	CGTCA	cis-acting regulatory element involved in the MeJA-responsiveness
AhSFH25	CAT-box	Arabidopsis thaliana	279	+	6	GCCACT	cis-acting regulatory element related to meristem expression
AhSFH25	GT1-motif	Arabidopsis thaliana	1049	-	6	GGTTAA	light responsive element
AhSFH25	GT1-motif	Avena sativa	1069	-	7	GGTTAAT	light responsive element
AhSFH25	GT1-motif	Arabidopsis thaliana	1070	-	6	GGTTAA	light responsive element
AhSFH25	Sp1	Oryza sativa	361	+	6	GGGCGG	light responsive element
AhSFH25	MBS	Arabidopsis thaliana	1380	-	6	CAACTG	MYB binding site involved in drought-inducibility
AhSFH25	MRE	Petroselinum crispum	1051	+	7	AACCTAA	MYB binding site involved in light responsiveness
AhSFH25	Box 4	Petroselinum crispum	464	+	6	ATTAAT	part of a conserved DNA module involved in light responsiveness
AhSFH25	Box 4	Petroselinum crispum	827	+	6	ATTAAT	part of a conserved DNA module involved in light responsiveness
AhSFH25	Box 4	Petroselinum crispum	888	+	6	ATTAAT	part of a conserved DNA module involved in light responsiveness
AhSFH25	Box 4	Petroselinum crispum	1939	-	6	ATTAAT	part of a conserved DNA module involved in light responsiveness
AhSFH26	TGA-element	Brassica oleracea	422	+	6	AACGAC	auxin-responsive element
AhSFH26	TGA-element	Brassica oleracea	1827	+	6	AACGAC	auxin-responsive element
AhSFH26	MSA-like	Catharanthus roseus	841	+	9	TCCAACGGT	cis-acting element involved in cell cycle regulation
AhSFH26	MSA-like	Catharanthus roseus	1019	+	9	TCCAACGGT	cis-acting element involved in cell cycle regulation
AhSFH26	ABRE	Arabidopsis thaliana	332	-	5	ACGTG	cis-acting element involved in the abscisic acid responsiveness
AhSFH26	ABRE	Arabidopsis thaliana	539	+	5	ACGTG	cis-acting element involved in the abscisic acid responsiveness
AhSFH26	ABRE	Arabidopsis thaliana	833	-	5	ACGTG	cis-acting element involved in the abscisic acid responsiveness
AhSFH26	ARE	Zea mays	570	+	6	AAACCA	cis-acting regulatory element essential for the anaerobic induction
AhSFH26	ARE	Zea mays	1505	+	6	AAACCA	cis-acting regulatory element essential for the anaerobic induction
AhSFH26	G-Box	Pisum sativum	538	-	6	CACGTT	cis-acting regulatory element involved in light responsiveness
AhSFH26	G-box	Arabidopsis thaliana	332	-	6	TACGTG	cis-acting regulatory element involved in light responsiveness
AhSFH26	G-box	Zea mays	833	+	6	CACGTC	cis-acting regulatory element involved in light responsiveness
AhSFH26	G-box	Nicotiana plumbaginifolia	1690	-	10	CAGACGTGGCA	cis-acting regulatory element involved in light responsiveness
AhSFH26	CGTCA-motif	Hordeum vulgare	15	+	5	CGTCA	cis-acting regulatory element involved in the MeJA-responsiveness
AhSFH26	TGACG-motif	Hordeum vulgare	15	-	5	TGACG	cis-acting regulatory element involved in the MeJA-responsiveness
AhSFH26	Sp1	Oryza sativa	186	+	6	GGGCGG	light responsive element
AhSFH26	MBS	Arabidopsis thaliana	1031	+	6	CAACTG	MYB binding site involved in drought-inducibility
AhSFH26	MBS	Arabidopsis thaliana	1842	+	6	CAACTG	MYB binding site involved in drought-inducibility
AhSFH26	MRE	Petroselinum crispum	902	+	7	AACCTAA	MYB binding site involved in light responsiveness
AhSFH26	TCCC-motif	Spinacia oleracea	753	+	7	TCTCCCT	part of a light responsive element
AhSFH26	Gap-box	Arabidopsis thaliana	693	+	9.5	CAAATGAA(A/G)A	part of a light responsive element
AhSFH26	AE-box	Arabidopsis thaliana	1520	+	8	AGAAACTT	part of a module for light response
AhSFH26	AE-box	Arabidopsis thaliana	1930	-	8	AGAAACAA	part of a module for light response
AhSFH26	TGA-box	Glycine max	12	-	8	TGACGTAA	part of an auxin-responsive element
AhSFH27	ACE	Petroselinum crispum	34	+	9	CTAACGTATT	cis-acting element involved in light responsiveness
AhSFH27	ABRE	Arabidopsis thaliana	11	+	5	ACGTG	cis-acting element involved in the abscisic acid responsiveness
AhSFH27	ABRE	Hordeum vulgare	1121	+	9	GCAACGTGTC	cis-acting element involved in the abscisic acid responsiveness
AhSFH27	ARE	Zea mays	14	-	6	AAACCA	cis-acting regulatory element essential for the anaerobic induction
AhSFH27	ARE	Zea mays	219	+	6	AAACCA	cis-acting regulatory element essential for the anaerobic induction
AhSFH27	ARE	Zea mays	249	+	6	AAACCA	cis-acting regulatory element essential for the anaerobic induction
AhSFH27	G-box	Brassica napus	9	-	8	CCACGTAA	cis-acting regulatory element involved in light responsiveness
AhSFH27	G-box	Arabidopsis thaliana	10	+	6	TACGTG	cis-acting regulatory element involved in light responsiveness
AhSFH27	GT1-motif	Arabidopsis thaliana	187	+	6	GGTTAA	light responsive element
AhSFH27	GT1-motif	Avena sativa	572	+	7	GGTTAAT	light responsive element
AhSFH27	Box 4	Petroselinum crispum	370	+	6	ATTAAT	part of a conserved DNA module involved in light responsiveness
AhSFH27	Box 4	Petroselinum crispum	374	+	6	ATTAAT	part of a conserved DNA module involved in light responsiveness
AhSFH27	Box 4	Petroselinum crispum	384	+	6	ATTAAT	part of a conserved DNA module involved in light responsiveness
AhSFH27	Box 4	Petroselinum crispum	963	+	6	ATTAAT	part of a conserved DNA module involved in light responsiveness
AhSFH27	Box 4	Petroselinum crispum	1420	-	6	ATTAAT	part of a conserved DNA module involved in light responsiveness
AhSFH27	Box 4	Petroselinum crispum	1566	-	6	ATTAAT	part of a conserved DNA module involved in light responsiveness
AhSFH27	GA-motif	Arabidopsis thaliana	955	-	8	ATAGATAA	part of a light responsive element
AhSFH27	TCCC-motif	Spinacia oleracea	1882	+	7	TCTCCCT	part of a light responsive element
AhSFH27	GATA-motif	Arabidopsis thaliana	1469	+	10	AAGATAAGATT	part of a light responsive element
AhSFH27	chs-CMA1a	Daucus carota	1496	-	8	TTACTTAA	part of a light responsive element
AhSFH27	AT1-motif	Solanum tuberosum	946	+	13	AATTATTTTTTATT	part of a light responsive module
AhSFH27	AT1-motif	Solanum tuberosum	1454	+	13	AATTATTTTTTATT	part of a light responsive module
AhSFH28	TGA-element	Brassica oleracea	1015	-	6	AACGAC	auxin-responsive element
AhSFH28	LTR	Hordeum vulgare	1262	+	6	CCGAAA	cis-acting element involved in low-temperature responsiveness
AhSFH28	TCA-element	Brassica oleracea	1727	+	9	TCAGAAGAGG	cis-acting element involved in salicylic acid responsiveness
AhSFH28	ARE	Zea mays	1783	+	6	AAACCA	cis-acting regulatory element essential for the anaerobic induction
AhSFH28	G-box	Zea mays	545	+	6	CACGAC	cis-acting regulatory element involved in light responsiveness
AhSFH28	GARE-motif	Brassica oleracea	1237	-	7	TCTGTTG	gibberellin-responsive element
AhSFH28	P-box	Oryza sativa	5	+	7	CCTTTTG	gibberellin-responsive element
AhSFH28	ATCT-motif	Pisum sativum	893	+	9	AATCTAATCC	part of a conserved DNA module involved in light responsiveness
AhSFH28	Box 4	Petroselinum crispum	273	+	6	ATTAAT	part of a conserved DNA module involved in light responsiveness
AhSFH28	Box 4	Petroselinum crispum	1336	-	6	ATTAAT	part of a conserved DNA module involved in light responsiveness
AhSFH28	Box 4	Petroselinum crispum	1499	-	6	ATTAAT	part of a conserved DNA module involved in light responsiveness
AhSFH28	GATA-motif	Arabidopsis thaliana	893	-	10	AAGATAAGATT	part of a light responsive element
AhSFH28	Gap-box	Arabidopsis thaliana	105	+	9.5	CAAATGAA(A/G)A	part of a light responsive element
AhSFH29	TGA-element	Brassica oleracea	991	-	6	AACGAC	auxin-responsive element
AhSFH29	LTR	Hordeum vulgare	1238	+	6	CCGAAA	cis-acting element involved in low-temperature responsiveness
AhSFH29	TCA-element	Brassica oleracea	1703	+	9	TCAGAAGAGG	cis-acting element involved in salicylic acid responsiveness
AhSFH29	ARE	Zea mays	1759	+	6	AAACCA	cis-acting regulatory element essential for the anaerobic induction
AhSFH29	G-box	Zea mays	521	+	6	CACGAC	cis-acting regulatory element involved in light responsiveness
AhSFH29	GARE-motif	Brassica oleracea	1213	-	7	TCTGTTG	gibberellin-responsive element
AhSFH29	ATCT-motif	Pisum sativum	869	+	9	AATCTAATCC	part of a conserved DNA module involved in light responsiveness
AhSFH29	Box 4	Petroselinum crispum	249	+	6	ATTAAT	part of a conserved DNA module involved in light responsiveness
AhSFH29	Box 4	Petroselinum crispum	1312	-	6	ATTAAT	part of a conserved DNA module involved in light responsiveness
AhSFH29	Box 4	Petroselinum crispum	1475	-	6	ATTAAT	part of a conserved DNA module involved in light responsiveness
AhSFH29	GATA-motif	Arabidopsis thaliana	869	-	10	AAGATAAGATT	part of a light responsive element
AhSFH29	Gap-box	Arabidopsis thaliana	81	+	9.5	CAAATGAA(A/G)A	part of a light responsive element
AhSFH3	LTR	Hordeum vulgare	791	-	6	CCGAAA	cis-acting element involved in low-temperature responsiveness
AhSFH3	TCA-element	Nicotiana tabacum	1250	+	9	CCATCTTTTT	cis-acting element involved in salicylic acid responsiveness
AhSFH3	ABRE	Hordeum vulgare	442	-	9	CGCACGTGTC	cis-acting element involved in the abscisic acid responsiveness
AhSFH3	ABRE	Hordeum vulgare	1848	+	9	GCAACGTGTC	cis-acting element involved in the abscisic acid responsiveness
AhSFH3	ABRE	Arabidopsis thaliana	1850	-	6	CACGTG	cis-acting element involved in the abscisic acid responsiveness
AhSFH3	ABRE	Arabidopsis thaliana	1851	+	5	ACGTG	cis-acting element involved in the abscisic acid responsiveness
AhSFH3	ARE	Zea mays	1052	+	6	AAACCA	cis-acting regulatory element essential for the anaerobic induction
AhSFH3	G-Box	Pisum sativum	1850	-	6	CACGTG	cis-acting regulatory element involved in light responsiveness
AhSFH3	G-box	Lycopersicon esculentum	1847	-	11	tgACACGTGGCA	cis-acting regulatory element involved in light responsiveness
AhSFH3	G-box	Brassica napus	1848	-	9	ACACGTGGC	cis-acting regulatory element involved in light responsiveness
AhSFH3	G-box	Arabidopsis thaliana	1850	-	6	CACGTG	cis-acting regulatory element involved in light responsiveness
AhSFH3	CAT-box	Arabidopsis thaliana	1753	+	6	GCCACT	cis-acting regulatory element related to meristem expression
AhSFH3	CAT-box	Arabidopsis thaliana	1773	+	6	GCCACT	cis-acting regulatory element related to meristem expression
AhSFH3	P-box	Oryza sativa	1701	-	7	CCTTTTG	gibberellin-responsive element
AhSFH3	Box 4	Petroselinum crispum	14	+	6	ATTAAT	part of a conserved DNA module involved in light responsiveness
AhSFH3	Box 4	Petroselinum crispum	107	+	6	ATTAAT	part of a conserved DNA module involved in light responsiveness
AhSFH3	Box 4	Petroselinum crispum	134	+	6	ATTAAT	part of a conserved DNA module involved in light responsiveness
AhSFH3	Box 4	Petroselinum crispum	155	+	6	ATTAAT	part of a conserved DNA module involved in light responsiveness
AhSFH3	Box 4	Petroselinum crispum	186	+	6	ATTAAT	part of a conserved DNA module involved in light responsiveness
AhSFH3	Box 4	Petroselinum crispum	270	+	6	ATTAAT	part of a conserved DNA module involved in light responsiveness
AhSFH3	Box 4	Petroselinum crispum	490	+	6	ATTAAT	part of a conserved DNA module involved in light responsiveness
AhSFH3	Box 4	Petroselinum crispum	522	+	6	ATTAAT	part of a conserved DNA module involved in light responsiveness
AhSFH3	Box 4	Petroselinum crispum	987	+	6	ATTAAT	part of a conserved DNA module involved in light responsiveness
AhSFH3	Box 4	Petroselinum crispum	1070	-	6	ATTAAT	part of a conserved DNA module involved in light responsiveness
AhSFH3	Box 4	Petroselinum crispum	1366	-	6	ATTAAT	part of a conserved DNA module involved in light responsiveness
AhSFH3	Gap-box	Arabidopsis thaliana	260	+	9	CAAATGAA(A/G)A	part of a light responsive element
AhSFH3	AT1-motif	Solanum tuberosum	23	+	13	AATTATTTTTTATT	part of a light responsive module
AhSFH30	TC-rich repeats	Nicotiana tabacum	1496	+	9	GTTTTCTTAC	cis-acting element involved in defense and stress responsiveness
AhSFH30	TCA-element	Nicotiana tabacum	739	+	9	CCATCTTTTT	cis-acting element involved in salicylic acid responsiveness
AhSFH30	ARE	Zea mays	1406	+	6	AAACCA	cis-acting regulatory element essential for the anaerobic induction
AhSFH30	ARE	Zea mays	1465	-	6	AAACCA	cis-acting regulatory element essential for the anaerobic induction
AhSFH30	GARE-motif	Brassica oleracea	896	+	7	TCTGTTG	gibberellin-responsive element
AhSFH30	3-AF1 binding site	Solanum tuberosum	542	+	10	TAAGAGAGGAA	light responsive element
AhSFH30	GT1-motif	Arabidopsis thaliana	1256	-	6	GGTTAA	light responsive element
AhSFH30	GT1-motif	Avena sativa	1388	+	7	GGTTAAT	light responsive element
AhSFH30	MBS	Arabidopsis thaliana	128	-	6	CAACTG	MYB binding site involved in drought-inducibility
AhSFH30	MBS	Arabidopsis thaliana	1775	+	6	CAACTG	MYB binding site involved in drought-inducibility
AhSFH30	Box 4	Petroselinum crispum	1359	-	6	ATTAAT	part of a conserved DNA module involved in light responsiveness
AhSFH30	Box 4	Petroselinum crispum	1579	-	6	ATTAAT	part of a conserved DNA module involved in light responsiveness
AhSFH30	Box 4	Petroselinum crispum	1981	-	6	ATTAAT	part of a conserved DNA module involved in light responsiveness
AhSFH30	ATC-motif	Spinacia oleracea	113	+	8	AGTAATCT	part of a conserved DNA module involved in light responsiveness
AhSFH30	I-box	Triticum aestivum	308	-	8	AGATAAGG	part of a light responsive element
AhSFH30	GA-motif	Arabidopsis thaliana	310	-	8	ATAGATAA	part of a light responsive element
AhSFH30	Box II	Solanum tuberosum	410	+	9	TGGTAATAA	part of a light responsive element
AhSFH30	AE-box	Arabidopsis thaliana	40	-	8	AGAAACAA	part of a module for light response
AhSFH30	AE-box	Arabidopsis thaliana	289	-	8	AGAAACAA	part of a module for light response
AhSFH30	AE-box	Arabidopsis thaliana	1906	-	8	AGAAACAA	part of a module for light response
AhSFH31	TGA-element	Brassica oleracea	1531	-	6	AACGAC	auxin-responsive element
AhSFH31	TC-rich repeats	Nicotiana tabacum	119	+	9	ATTCTCTAAC	cis-acting element involved in defense and stress responsiveness
AhSFH31	ABRE	Oryza sativa	715	+	8	TACGTGTC	cis-acting element involved in the abscisic acid responsiveness
AhSFH31	ABRE	Arabidopsis thaliana	716	+	5	ACGTG	cis-acting element involved in the abscisic acid responsiveness
AhSFH31	ARE	Zea mays	710	-	6	AAACCA	cis-acting regulatory element essential for the anaerobic induction
AhSFH31	ARE	Zea mays	1349	+	6	AAACCA	cis-acting regulatory element essential for the anaerobic induction
AhSFH31	ARE	Zea mays	1410	-	6	AAACCA	cis-acting regulatory element essential for the anaerobic induction
AhSFH31	ARE	Zea mays	1597	+	6	AAACCA	cis-acting regulatory element essential for the anaerobic induction
AhSFH31	G-box	Arabidopsis thaliana	715	+	6	TACGTG	cis-acting regulatory element involved in light responsiveness
AhSFH31	G-box	Zea mays	1425	-	6	CACGAC	cis-acting regulatory element involved in light responsiveness
AhSFH31	ATC-motif	Spinacia oleracea	1978	+	8	AGTAATCT	part of a conserved DNA module involved in light responsiveness
AhSFH31	Box 4	Petroselinum crispum	767	+	6	ATTAAT	part of a conserved DNA module involved in light responsiveness
AhSFH31	Box 4	Petroselinum crispum	785	+	6	ATTAAT	part of a conserved DNA module involved in light responsiveness
AhSFH31	Box 4	Petroselinum crispum	812	+	6	ATTAAT	part of a conserved DNA module involved in light responsiveness
AhSFH31	chs-CMA2a	Petroselinum crispum	207	-	8	TCACTTGA	part of a light responsive element
AhSFH31	TCT-motif	Arabidopsis thaliana	1090	+	6	TCTTAC	part of a light responsive element
AhSFH31	chs-CMA1a	Daucus carota	1614	+	8	TTACTTAA	part of a light responsive element
AhSFH31	AT1-motif	Solanum tuberosum	632	+	13	AATTATTTTTTATT	part of a light responsive module
AhSFH31	AE-box	Arabidopsis thaliana	737	-	8	AGAAACAA	part of a module for light response
AhSFH32	TGA-element	Brassica oleracea	862	-	6	AACGAC	auxin-responsive element
AhSFH32	LTR	Hordeum vulgare	1581	+	6	CCGAAA	cis-acting element involved in low-temperature responsiveness
AhSFH32	TCA-element	Nicotiana tabacum	1097	-	9	CCATCTTTTT	cis-acting element involved in salicylic acid responsiveness
AhSFH32	ARE	Zea mays	1264	+	6	AAACCA	cis-acting regulatory element essential for the anaerobic induction
AhSFH32	ARE	Zea mays	1607	+	6	AAACCA	cis-acting regulatory element essential for the anaerobic induction
AhSFH32	O2-site	Zea mays	1666	+	9	GATGATGTGG	cis-acting regulatory element involved in zein metabolism regulation
AhSFH32	GT1-motif	Avena sativa	634	+	7	GGTTAAT	light responsive element
AhSFH32	Box 4	Petroselinum crispum	1586	-	6	ATTAAT	part of a conserved DNA module involved in light responsiveness
AhSFH32	Box 4	Petroselinum crispum	1864	-	6	ATTAAT	part of a conserved DNA module involved in light responsiveness
AhSFH32	ATCT-motif	Pisum sativum	47	+	9	AATCTAATCC	part of a conserved DNA module involved in light responsiveness
AhSFH32	TCT-motif	Arabidopsis thaliana	12	+	6	TCTTAC	part of a light responsive element
AhSFH32	chs-CMA2a	Petroselinum crispum	1749	+	8	TCACTTGA	part of a light responsive element
AhSFH4	ACE	Petroselinum crispum	1988	+	9	CTAACGTATT	cis-acting element involved in light responsiveness
AhSFH4	LTR	Hordeum vulgare	395	+	6	CCGAAA	cis-acting element involved in low-temperature responsiveness
AhSFH4	TCA-element	Nicotiana tabacum	1787	+	9	CCATCTTTTT	cis-acting element involved in salicylic acid responsiveness
AhSFH4	ABRE	Arabidopsis thaliana	196	+	5	ACGTG	cis-acting element involved in the abscisic acid responsiveness
AhSFH4	ABRE	Arabidopsis thaliana	671	-	5	ACGTG	cis-acting element involved in the abscisic acid responsiveness
AhSFH4	ABRE	Arabidopsis thaliana	1249	-	6	CACGTG	cis-acting element involved in the abscisic acid responsiveness
AhSFH4	ABRE	Arabidopsis thaliana	1250	+	5	ACGTG	cis-acting element involved in the abscisic acid responsiveness
AhSFH4	ARE	Zea mays	1403	-	6	AAACCA	cis-acting regulatory element essential for the anaerobic induction
AhSFH4	G-box	Arabidopsis thaliana	671	-	6	TACGTG	cis-acting regulatory element involved in light responsiveness
AhSFH4	G-box	Arabidopsis thaliana	1249	-	6	CACGTG	cis-acting regulatory element involved in light responsiveness
AhSFH4	G-Box	Pisum sativum	195	-	6	CACGTT	cis-acting regulatory element involved in light responsiveness
AhSFH4	G-Box	Pisum sativum	1249	-	6	CACGTG	cis-acting regulatory element involved in light responsiveness
AhSFH4	CGTCA-motif	Hordeum vulgare	593	+	5	CGTCA	cis-acting regulatory element involved in the MeJA-responsiveness
AhSFH4	TGACG-motif	Hordeum vulgare	593	-	5	TGACG	cis-acting regulatory element involved in the MeJA-responsiveness
AhSFH4	O2-site	Zea mays	1160	+	8	GATGA(C/T)(A/G)TG(A/G)	cis-acting regulatory element involved in zein metabolism regulation
AhSFH4	GT1-motif	Avena sativa	225	-	7	GGTTAAT	light responsive element
AhSFH4	GT1-motif	Arabidopsis thaliana	226	-	6	GGTTAA	light responsive element
AhSFH4	GT1-motif	Arabidopsis thaliana	462	-	6	GGTTAA	light responsive element
AhSFH4	GT1-motif	Arabidopsis thaliana	1974	+	6	GGTTAA	light responsive element
AhSFH4	MRE	Petroselinum crispum	113	+	7	AACCTAA	MYB binding site involved in light responsiveness
AhSFH4	Box 4	Petroselinum crispum	416	+	6	ATTAAT	part of a conserved DNA module involved in light responsiveness
AhSFH4	Box 4	Petroselinum crispum	955	+	6	ATTAAT	part of a conserved DNA module involved in light responsiveness
AhSFH4	Box 4	Petroselinum crispum	1055	-	6	ATTAAT	part of a conserved DNA module involved in light responsiveness
AhSFH4	Box 4	Petroselinum crispum	1123	-	6	ATTAAT	part of a conserved DNA module involved in light responsiveness
AhSFH4	chs-CMA1a	Daucus carota	1976	-	8	TTACTTAA	part of a light responsive element
AhSFH4	AT1-motif	Solanum tuberosum	440	-	13	AATTATTTTTTATT	part of a light responsive module
AhSFH5	TC-rich repeats	Nicotiana tabacum	493	-	9	ATTCTCTAAC	cis-acting element involved in defense and stress responsiveness
AhSFH5	TC-rich repeats	Nicotiana tabacum	1549	-	9	ATTCTCTAAC	cis-acting element involved in defense and stress responsiveness
AhSFH5	TC-rich repeats	Nicotiana tabacum	1761	+	9	GTTTTCTTAC	cis-acting element involved in defense and stress responsiveness
AhSFH5	LTR	Hordeum vulgare	1875	+	6	CCGAAA	cis-acting element involved in low-temperature responsiveness
AhSFH5	TCA-element	Nicotiana tabacum	880	+	9	CCATCTTTTT	cis-acting element involved in salicylic acid responsiveness
AhSFH5	ABRE	Arabidopsis thaliana	468	+	6	CACGTG	cis-acting element involved in the abscisic acid responsiveness
AhSFH5	ABRE	Arabidopsis thaliana	469	+	5	ACGTG	cis-acting element involved in the abscisic acid responsiveness
AhSFH5	ABRE	Arabidopsis thaliana	552	+	6	CACGTG	cis-acting element involved in the abscisic acid responsiveness
AhSFH5	ABRE	Arabidopsis thaliana	553	+	5	ACGTG	cis-acting element involved in the abscisic acid responsiveness
AhSFH5	ABRE	Arabidopsis thaliana	1142	-	6	CACGTG	cis-acting element involved in the abscisic acid responsiveness
AhSFH5	ABRE	Arabidopsis thaliana	1143	+	5	ACGTG	cis-acting element involved in the abscisic acid responsiveness
AhSFH5	ARE	Zea mays	155	-	6	AAACCA	cis-acting regulatory element essential for the anaerobic induction
AhSFH5	ARE	Zea mays	599	-	6	AAACCA	cis-acting regulatory element essential for the anaerobic induction
AhSFH5	ARE	Zea mays	1051	+	6	AAACCA	cis-acting regulatory element essential for the anaerobic induction
AhSFH5	ARE	Zea mays	1883	+	6	AAACCA	cis-acting regulatory element essential for the anaerobic induction
AhSFH5	G-box	Arabidopsis thaliana	468	+	6	CACGTG	cis-acting regulatory element involved in light responsiveness
AhSFH5	G-box	Arabidopsis thaliana	552	+	6	CACGTG	cis-acting regulatory element involved in light responsiveness
AhSFH5	G-box	Arabidopsis thaliana	1142	-	6	CACGTG	cis-acting regulatory element involved in light responsiveness
AhSFH5	G-Box	Pisum sativum	468	+	6	CACGTG	cis-acting regulatory element involved in light responsiveness
AhSFH5	G-Box	Pisum sativum	552	+	6	CACGTG	cis-acting regulatory element involved in light responsiveness
AhSFH5	G-Box	Pisum sativum	1142	-	6	CACGTG	cis-acting regulatory element involved in light responsiveness
AhSFH5	TGACG-motif	Hordeum vulgare	343	-	5	TGACG	cis-acting regulatory element involved in the MeJA-responsiveness
AhSFH5	TGACG-motif	Hordeum vulgare	1544	+	5	TGACG	cis-acting regulatory element involved in the MeJA-responsiveness
AhSFH5	CGTCA-motif	Hordeum vulgare	343	+	5	CGTCA	cis-acting regulatory element involved in the MeJA-responsiveness
AhSFH5	CGTCA-motif	Hordeum vulgare	1544	-	5	CGTCA	cis-acting regulatory element involved in the MeJA-responsiveness
AhSFH5	CAT-box	Arabidopsis thaliana	1615	-	6	GCCACT	cis-acting regulatory element related to meristem expression
AhSFH5	GC-motif	Zea mays	1921	+	6	CCCCCG	enhancer-like element involved in anoxic specific inducibility
AhSFH5	GT1-motif	Avena sativa	391	+	7	GGTTAAT	light responsive element
AhSFH5	GT1-motif	Arabidopsis thaliana	1065	+	6	GGTTAA	light responsive element
AhSFH5	TCT-motif	Arabidopsis thaliana	66	+	6	TCTTAC	part of a light responsive element
AhSFH5	TCT-motif	Arabidopsis thaliana	1549	-	6	TCTTAC	part of a light responsive element
AhSFH5	Gap-box	Arabidopsis thaliana	2	+	9	CAAATGAA(A/G)A	part of a light responsive element
AhSFH5	chs-CMA1a	Daucus carota	1086	+	8	TTACTTAA	part of a light responsive element
AhSFH5	GA-motif	Arabidopsis thaliana	737	-	8	ATAGATAA	part of a light responsive element
AhSFH6	TGA-element	Brassica oleracea	895	+	6	AACGAC	auxin-responsive element
AhSFH6	TC-rich repeats	Nicotiana tabacum	1556	-	9	ATTCTCTAAC	cis-acting element involved in defense and stress responsiveness
AhSFH6	LTR	Hordeum vulgare	1725	+	6	CCGAAA	cis-acting element involved in low-temperature responsiveness
AhSFH6	TCA-element	Nicotiana tabacum	183	+	9	CCATCTTTTT	cis-acting element involved in salicylic acid responsiveness
AhSFH6	ABRE	Arabidopsis thaliana	365	+	6	CACGTG	cis-acting element involved in the abscisic acid responsiveness
AhSFH6	ABRE	Arabidopsis thaliana	366	+	5	ACGTG	cis-acting element involved in the abscisic acid responsiveness
AhSFH6	ABRE	Hordeum vulgare	634	-	9	CGTACGTGCA	cis-acting element involved in the abscisic acid responsiveness
AhSFH6	ABRE	Arabidopsis thaliana	1906	+	5	ACGTG	cis-acting element involved in the abscisic acid responsiveness
AhSFH6	ARE	Zea mays	1808	+	6	AAACCA	cis-acting regulatory element essential for the anaerobic induction
AhSFH6	G-Box	Pisum sativum	365	+	6	CACGTG	cis-acting regulatory element involved in light responsiveness
AhSFH6	G-Box	Pisum sativum	1905	-	6	CACGTT	cis-acting regulatory element involved in light responsiveness
AhSFH6	G-box	Arabidopsis thaliana	365	+	6	CACGTG	cis-acting regulatory element involved in light responsiveness
AhSFH6	CGTCA-motif	Hordeum vulgare	424	+	5	CGTCA	cis-acting regulatory element involved in the MeJA-responsiveness
AhSFH6	TGACG-motif	Hordeum vulgare	424	-	5	TGACG	cis-acting regulatory element involved in the MeJA-responsiveness
AhSFH6	P-box	Oryza sativa	1249	-	7	CCTTTTG	gibberellin-responsive element
AhSFH6	GT1-motif	Solanum tuberosum	1741	+	9	GTGTGTGAA	light responsive element
AhSFH6	Sp1	Oryza sativa	548	-	6	GGGCGG	light responsive element
AhSFH6	Box 4	Petroselinum crispum	603	+	6	ATTAAT	part of a conserved DNA module involved in light responsiveness
AhSFH6	TCT-motif	Arabidopsis thaliana	1054	+	6	TCTTAC	part of a light responsive element
AhSFH6	TCT-motif	Arabidopsis thaliana	1346	-	6	TCTTAC	part of a light responsive element
AhSFH6	AE-box	Arabidopsis thaliana	1180	+	8	AGAAACAA	part of a module for light response
AhSFH7	TGA-element	Brassica oleracea	895	+	6	AACGAC	auxin-responsive element
AhSFH7	TC-rich repeats	Nicotiana tabacum	1556	-	9	ATTCTCTAAC	cis-acting element involved in defense and stress responsiveness
AhSFH7	LTR	Hordeum vulgare	1725	+	6	CCGAAA	cis-acting element involved in low-temperature responsiveness
AhSFH7	TCA-element	Nicotiana tabacum	183	+	9	CCATCTTTTT	cis-acting element involved in salicylic acid responsiveness
[truncated: 43 more rows]
